# Supplementary material for: Genetic Risk for Smoking: Disentangling Interplay Between Genes and Socioeconomic Status
Source: Behav Genet. 2021 Dec 2;52(2):92–107. doi: 10.1007/s10519-021-10094-4 (PMC8860781; doi:10.1007/s10519-021-10094-4)
Supplement: Supplementary file 2 — Supplementary file2 (XLSM 247 kb) [file 10519_2021_10094_MOESM2_ESM.xlsm]

## Sheet: S1.NTR_data
Table S1.NTR survey that was used in the analyses. Year represents the average year in which the respective survey was filled out.
Survey	Description	Year	N	%
1	ANTR survey 1 (health, lifestyle, personality; 1991)	1991.01	68	0.5
2	ANTR survey 1 (health, lifestyle, personality; 1993)	1993.31	59	0.4
3	ANTR survey 3 (personality, lifestyle and health; 1995)	1995	262	1.8
4	ANTR survey 4 (health, lifestyle, personality; 1997)	1997.01	177	1.2
5	ANTR survey 5 (health, lifestyle, personality, substance use; 2000)	2000.08	273	1.9
6	ANTR survey 6 (health, lifestyle, personality, exercise; 2002)	2002.51	485	3.3
7	ANTR survey 7 (health, lifestyle, personality, borderline; 2004)	2005.18	1419	9.7
8	ANTR survey 8 (health, lifestyle, personality, substance abuse; 2009)	2009.4	1744	11.9
10	ANTR survey 9 (health, lifestyle, personality, anxiety and pain; 2011)	2013.52	1818	12.4
11	ANTR survey 10 (health, lifestyle, personality, substance use; 2012)	2015.04	7666	52.4
0_1	ANTR survey 0.1: General survey for new participants; 2008 - 2013	2008.94	17	0.1
0_2	ANTR survey 0.2: General survey for new participants; 2015-2019	2015.99	424	2.9
DHBQ14*	Dutch Health and Behavior Questionnaire, adolescents age 14	2010.27	11	0.1
DHBQ16	Dutch Health and Behavior Questionnaire, adolescents age 16	2010.89	75	0.5
DHBQ18	Dutch Health and Behavior Questionnaire, adolescents age 18	2005.51	120	0.8
*A few DHBQ participants were aged 18 or older; these were selected for our analyses

## Sheet: S2.NEMESIS_imputation
Table S2. List of baseline variables used to impute neighborhood quality at wave 2. All non-overlapping socio-demographic and standard variables from baseline were used. We excluded variables that were of interest to the analysis or were covariates in the analyses.
name	Variable	Answer cat	Labels
xanymisbr	Any abuse before age 16	0	no
		1	yes
xanyhulp	Any health care utilization (incl. informal care)	0	no
		1	yes
xysomcom	Any somatic condition past 12 months	0	no
		1	yes
xedu_partn	Education partner	1	primary education
		2	lower secondary education
		3	higher secondary education
		4	higher professional education, university
xmosalge	General health	0-100	Short Form Health Survey (SF-36)
xtotaalagz	General health care utilization	0	no
		1	yes
xde9	Grown up before age 16	1	Big city (more than 100.000 inhabitants)
		2	Medium city (50.000-100.000 inhabitants)
		3	Small city (25.000-50.000 inhabitants)
		4	Town (less than 25.000 inwoners, with small core)
		5	Rural (greater distance to facilities)
xinccat	Houshold income	1	low
		2	middle
		3	high
xinformeel	Informal care	0	no
		1	yes
xnopartner	living without partner	0	with partner
		1	no partner
xmedicatie	Medication for mental health/ addiction past 12 months	0	no
		1	yes
xmospsyg	Mental health	0-100	Short Form Health Survey (SF-36)
xtotaalggz	Mental health/ addiction care utilization	0	no
		1	yes
xnngb	National Activity norm	0	did not meet norm
		1	met norm
xnojob	no paid job	0	job
		1	no job
xnlife_event	Number of negative life events past 12 months	0-7	number of events
xmospijn	Pain	0-100	Short Form Health Survey (SF-36)
xnojob_partn	partner no paid job	0	job
		1	no job
xmoslifu	Physical functioning	0-100	Short Form Health Survey (SF-36)
xpsych_sympt	Presence of 1 or more psychotic symptoms	0	no
		1	yes
xmosverg	Relative health	0-100	Short Form Health Survey (SF-36)
xreligion	Religious	0	no
		1	yes
xmosrolp	Role functioning mental	0-100	Short Form Health Survey (SF-36)
xmosroli	Role functioning physical	0-100	Short Form Health Survey (SF-36)
xsc_extravert	Scale Extraversion	0-12	Eysenck score
xsc_att_pp	Scale Negative attitude towards psychiatric patients	0	no
		1	yes
xsc_neuroti	Scale Neuroticism	0-12	Eysenck score
xmossofu	Social functioning	0-100	Short Form Health Survey (SF-36)
xzorgbeh	Unmet health care need past 12 months	0	no
		1	yes
xurbani	Urbanisation category municipality	1	small village
		2	village
		3	town
		4	small city
		5	big city
xmosvita	Vitality	0-100	Short Form Health Survey (SF-36)
xworkloss	work/activity loss days in last 30 days	0-30	number of days

## Sheet: S3.GWAS_smoking_risk_loci
Table S3. Genetic risk loci for smoking in UK-Biobank (N=454,195). Loci independent at a distance of 250kb and R2=0.1.
Locus	uniqID	rsID	chr	pos	p	nSNPs	nGWASSNPs
1	1:33795572:A:G	rs10914684	1	33795572	2.8254e-09	420	39
2	1:41761220:C:T	rs12030183	1	41761220	2.8686e-08	393	49
3	1:44100084:A:G	rs11210892	1	44100084	4.53277e-11	623	97
4	1:50603995:A:C	rs12022778	1	50603995	6.68416e-11	806	180
5	1:66416939:A:G	rs1937455	1	66416939	3.20704e-10	426	79
6	1:72267554:A:T	rs1158573	1	72267554	2.8091e-08	184	18
7	1:74993063:C:T	rs1514174	1	74993063	6.50923e-10	121	33
8	1:91193049:A:T	rs10922907	1	91193049	7.25875e-12	134	24
9	1:96414335:G:T	rs1935571	1	96414335	1.35072e-08	449	53
10	1:99530158:C:T	rs10158769	1	99530158	1.06963e-08	284	35
11	1:154142265:C:T	rs12028949	1	154142265	1.62646e-10	333	54
12	1:208723451:A:G	rs4593829	1	208723451	3.3518e-08	119	33
13	1:210304319:C:T	rs2046850	1	210304319	1.24384e-08	660	99
14	2:623976:C:T	rs6728726	2	623976	2.16669e-12	353	42
15	2:45154908:A:G	rs528301	2	45154908	2.38886e-16	206	45
16	2:51438496:A:C	rs5026090	2	51438496	4.71976e-08	659	99
17	2:60495874:A:C	rs7582445	2	60495874	2.83481e-10	509	148
18	2:81004626:A:G	rs10179482	2	81004626	1.54055e-09	410	56
19	2:104273554:A:G	rs264921	2	104273554	1.33792e-17	831	129
20	2:137465834:C:T	rs7595304	2	137465834	3.36436e-08	394	53
21	2:146146452:A:T	rs34338764	2	146146452	7.88102e-28	921	191
22	2:162802993:G:T	rs12474587	2	162802993	6.32583e-14	358	99
23	2:174015168:A:G	rs7575189	2	174015168	8.65337e-09	303	54
24	2:226326642:G:T	rs1400724	2	226326642	1.26383e-08	164	45
25	3:25177713:A:G	rs7616818	3	25177713	3.61258e-08	587	101
26	3:26030007:C:T	rs6802954	3	26030007	1.85155e-08	550	95
27	3:34422170:A:G	rs12487411	3	34422170	3.56625e-12	734	114
28	3:50224562:A:G	rs12637671	3	50224562	1.39553e-08	611	158
29	3:85527334:A:G	rs1542248	3	85527334	3.61556e-21	3092	314
30	3:117801330:C:T	rs1499976	3	117801330	1.96252e-15	1393	185
31	3:157393770:A:C	rs963354	3	157393770	5.14946e-10	302	50
32	4:27490495:A:G	rs10461103	4	27490495	1.78544e-09	435	53
33	4:31188122:A:G	rs6856841	4	31188122	1.02308e-08	232	34
34	4:80322959:A:G	rs17003752	4	80322959	1.08169e-08	89	13
35	4:112503872:A:G	rs11729080	4	112503872	1.62689e-10	190	14
36	4:140937628:A:G	rs12509820	4	140937628	2.12296e-09	206	34
37	4:147901511:A:G	rs7699439	4	147901511	2.97153e-13	389	84
38	4:173074650:A:C	rs6553611	4	173074650	3.27638e-11	353	48
39	5:50794221:C:T	rs1559278	5	50794221	1.99592e-08	793	103
40	5:60384171:C:T	rs13187930	5	60384171	1.73493e-09	835	109
41	5:80257798:A:G	rs888817	5	80257798	1.15113e-08	120	21
42	5:87841490:A:G	rs10474278	5	87841490	1.57916e-08	387	71
43	5:94202167:C:T	rs27003	5	94202167	2.15268e-11	94	27
44	5:103781963:A:G	rs7737185	5	103781963	3.361e-08	833	89
45	5:166989513:A:G	rs4044321	5	166989513	7.16541e-14	154	37
46	5:170408962:A:G	rs10037007	5	170408962	6.48979e-10	694	98
47	6:28706912:A:G	rs880638	6	28706912	1.85517e-08	2308	452
48	6:37477262:C:T	rs2797793	6	37477262	2.44074e-09	300	34
49	6:50911334:A:G	rs9381917	6	50911334	2.3328e-09	350	34
50	6:67541579:C:T	rs11753204	6	67541579	2.04544e-11	719	80
51	6:93842446:C:T	rs12662631	6	93842446	6.74699e-09	207	32
52	6:98646912:G:T	rs9375282	6	98646912	1.52946e-08	398	57
53	6:111736642:C:T	rs6937734	6	111736642	7.57332e-22	348	68
54	7:1849127:C:T	rs4540313	7	1849127	2.966e-08	605	54
55	7:3464896:A:G	rs1403158	7	3464896	1.03455e-14	880	145
56	7:96624257:A:T	rs2240294	7	96624257	2.40478e-11	52	9
57	7:99081730:A:G	rs6962772	7	99081730	1.58207e-09	734	129
58	7:117514840:G:T	rs6965740	7	117514840	1.83324e-10	265	49
59	7:121964349:C:T	rs1899689	7	121964349	9.49718e-09	187	27
60	7:132301401:G:T	rs11766036	7	132301401	1.33254e-08	147	31
61	8:10153082:C:T	rs17151637	8	10153082	5.72941e-11	4879	728
62	8:27426077:A:T	rs1565735	8	27426077	2.42075e-22	195	35
63	8:92777433:A:G	rs13258512	8	92777433	4.24151e-13	332	67
64	8:93184065:C:T	rs3857914	8	93184065	4.37997e-11	215	32
65	9:3176796:C:T	rs10813628	9	3176796	7.37914e-09	443	65
66	9:11181420:A:G	rs4740480	9	11181420	1.2225e-09	1311	146
67	9:86761781:C:T	rs1246264	9	86761781	7.38312e-11	89	16
68	9:102153794:C:T	rs1373130	9	102153794	1.10935e-09	294	53
69	9:122073899:C:T	rs1359358	9	122073899	1.40648e-08	207	56
70	9:128062862:A:G	rs515985	9	128062862	1.84561e-08	769	176
71	10:8802308:C:G	rs10508367	10	8802308	9.58793e-10	214	37
72	10:21983960:A:C	rs1243192	10	21983960	2.99308e-09	386	92
73	10:63679281:G:T	rs7901348	10	63679281	1.11736e-16	323	84
74	10:104752960:A:G	rs10509757	10	104752960	5.43067e-11	1318	195
75	10:106467853:A:G	rs3896224	10	106467853	2.38678e-11	302	83
76	10:115377503:A:C	rs10509982	10	115377503	3.44871e-08	307	62
77	10:125683133:A:G	rs2362924	10	125683133	2.73792e-08	79	8
78	11:4661285:A:G	rs905871	11	4661285	3.58906e-08	238	51
79	11:27679916:C:T	rs6265	11	27679916	2.29195e-16	846	137
80	11:41441779:A:G	rs2956781	11	41441779	4.37236e-09	241	40
81	11:59190650:A:G	rs17584022	11	59190650	2.68856e-08	377	53
82	11:112869054:A:G	rs10891487	11	112869054	1.31918e-46	719	133
83	11:121536011:C:G	rs568599	11	121536011	2.23145e-09	104	27
84	11:132188422:A:G	rs3099769	11	132188422	1.52365e-10	278	85
85	12:56412487:G:T	rs1701704	12	56412487	2.64127e-09	103	26
86	12:69655167:A:G	rs7969559	12	69655167	3.28964e-09	288	34
87	12:111910219:A:G	rs10774625	12	111910219	1.06763e-10	843	175
88	12:114596678:A:G	rs10492338	12	114596678	1.33761e-08	501	75
89	12:121082469:C:T	rs1168067	12	121082469	6.01026e-09	399	59
90	12:133393323:C:T	rs2291256	12	133393323	5.08756e-09	249	1
91	13:97101571:A:T	rs1164598	13	97101571	3.32815e-08	355	31
92	14:29469373:C:T	rs10148671	14	29469373	2.46707e-08	310	38
93	14:58653514:A:G	rs9323328	14	58653514	4.13569e-08	319	61
94	14:77618906:C:T	rs17796060	14	77618906	8.25414e-09	66	12
95	15:47676489:A:C	rs6493274	15	47676489	9.27945e-13	829	177
96	15:52100215:C:T	rs11631530	15	52100215	4.23981e-08	467	90
97	15:89913632:G:T	rs176644	15	89913632	2.88078e-08	275	51
98	15:99196112:A:G	rs2017500	15	99196112	1.57314e-08	104	13
99	16:735921:C:T	rs763053	16	735921	7.1364e-13	341	65
100	16:69576894:A:G	rs9302604	16	69576894	6.78001e-09	1076	111
101	16:72944807:G:T	rs17680397	16	72944807	2.201e-09	106	27
102	16:73810454:C:G	rs16972552	16	73810454	4.25095e-08	50	7
103	17:1975657:A:G	rs8067305	17	1975657	2.00457e-11	228	51
104	17:44081064:A:G	rs8070723	17	44081064	4.64266e-08	4387	233
105	17:50251032:C:G	rs2931368	17	50251032	3.53054e-08	496	97
106	18:280798:C:T	rs12457325	18	280798	2.29544e-08	387	28
107	18:49811152:A:G	rs3902020	18	49811152	3.03082e-08	565	102
108	18:53719925:C:T	rs17733784	18	53719925	2.19783e-08	127	33
109	20:19647527:A:G	rs2424244	20	19647527	1.57959e-09	248	50
110	20:31145415:A:G	rs6119897	20	31145415	8.06723e-11	738	129
111	22:38397797:C:T	rs139896	22	38397797	7.43687e-09	454	89
112	22:42672124:A:G	rs762995	22	42672124	1.7939e-09	748	97
Locus=identifier of the significant association
uniqueID=chromosome:base pare position:riskallele:otherallele
rsID=rs number of the SNP showing the strongest association
chr=chromosome
pos=base pare position
p=p-value for the association
nSNPs=The number of independent (R2<0.6, >250kb) SNPs in the genomic locus that are in high LD with the top SNP, including SNPs from 1000 Genomes (phase 3) reference data
nGWASSNPs=The subset of nSNPs that were tagged in the GWAS

## Sheet: S4.GWAS_education_risk_loci
Table S4. Genetic risk loci for educational attainment in UK-Biobank (N=451,800). Loci independent at a distance of 250kb and R2=0.1.
Locus	uniqID	rsID	chr	pos	P	nSNPs	nGWASSNPs
1	1:6867842:C:T	rs12735232	1	6867842	1.19769e-11	296	41
2	1:20882523:A:G	rs6689263	1	20882523	3.03781e-08	220	26
3	1:32197257:A:G	rs3766823	1	32197257	1.54363e-09	81	20
4	1:41757057:C:T	rs12035913	1	41757057	1.04375e-13	601	54
5	1:44071221:A:G	rs631248	1	44071221	4.37991e-20	1138	203
6	1:69400432:G:T	rs9803974	1	69400432	1.21833e-11	384	41
7	1:72729142:A:G	rs1620977	1	72729142	1.9278e-15	573	77
8	1:74681968:A:G	rs792321	1	74681968	1.39118e-12	1274	150
9	1:91212216:A:G	rs6699397	1	91212216	8.38485e-22	195	41
10	1:93743434:A:T	rs6541404	1	93743434	6.45037e-12	733	105
11	1:96479375:A:G	rs321232	1	96479375	2.58053e-11	513	85
12	1:98417446:C:G	rs10875121	1	98417446	6.14433e-10	445	96
13	1:110030945:A:G	rs1144593	1	110030945	1.28148e-08	386	82
14	1:110733674:C:T	rs17025524	1	110733674	1.38896e-10	178	43
15	1:159320979:A:G	rs10908710	1	159320979	2.84322e-11	447	77
16	1:159902526:C:T	rs3827531	1	159902526	8.96296e-09	37	14
17	1:201870221:A:G	rs2820313	1	201870221	3.60295e-09	184	46
18	1:204587047:A:G	rs11588857	1	204587047	2.048e-18	401	86
19	1:212602176:G:T	rs612414	1	212602176	2.38396e-08	593	73
20	1:221948869:C:T	rs12029988	1	221948869	1.75286e-09	157	37
21	1:235600129:C:T	rs6429082	1	235600129	1.9989e-10	788	112
22	1:243458502:C:T	rs3943093	1	243458502	4.87354e-17	532	65
23	2:4951850:C:T	rs7577926	2	4951850	8.50494e-10	358	41
24	2:10959724:A:G	rs2884289	2	10959724	6.76068e-10	575	71
25	2:16648888:A:G	rs4832633	2	16648888	1.30299e-08	326	80
26	2:44881220:A:G	rs12712920	2	44881220	2.13791e-17	710	123
27	2:50619058:C:T	rs10191436	2	50619058	1.43148e-09	529	99
28	2:51935326:A:C	rs4353689	2	51935326	2.05482e-09	330	65
29	2:55584160:A:G	rs2920971	2	55584160	4.15215e-10	489	61
30	2:58122650:A:G	rs7595529	2	58122650	9.80355e-10	309	32
31	2:60713235:A:G	rs10189857	2	60713235	9.30913e-19	484	89
32	2:68470425:G:T	rs12465425	2	68470425	4.73104e-10	307	32
33	2:70488470:C:T	rs2706762	2	70488470	1.64284e-09	28	4
34	2:73483057:C:T	rs1045902	2	73483057	8.42145e-09	1030	159
35	2:77916762:A:C	rs10190053	2	77916762	3.80943e-08	135	14
36	2:100865406:C:T	rs13026143	2	100865406	1.18942e-21	1365	246
37	2:104441546:C:T	rs2570497	2	104441546	7.73329e-11	701	88
38	2:107570090:C:T	rs1034816	2	107570090	1.39334e-09	306	55
39	2:115943933:C:T	rs11693764	2	115943933	9.88952e-09	523	100
40	2:126024787:A:G	rs6743032	2	126024787	7.52365e-09	335	40
41	2:128076022:C:T	rs9636237	2	128076022	3.31046e-08	573	95
42	2:142237435:C:T	rs10496880	2	142237435	2.77944e-11	246	39
43	2:144263033:C:T	rs10180461	2	144263033	2.3128e-17	418	62
44	2:145803003:A:G	rs2252383	2	145803003	5.89308e-10	369	94
45	2:148687731:A:C	rs17692648	2	148687731	4.46619e-08	592	62
46	2:155480242:A:C	rs7584691	2	155480242	4.82625e-10	203	32
47	2:159356676:C:G	rs4605322	2	159356676	5.59158e-10	622	83
48	2:162070325:A:G	rs10930013	2	162070325	7.93751e-16	443	130
49	2:166179650:C:T	rs1867864	2	166179650	9.09047e-09	386	66
50	2:172921832:C:T	rs788171	2	172921832	6.52775e-09	579	63
51	2:175205513:C:T	rs7582977	2	175205513	1.00842e-08	57	2
52	2:183442443:A:G	rs6758080	2	183442443	1.83694e-08	234	40
53	2:186111022:C:T	rs4667021	2	186111022	1.72774e-09	555	64
54	2:189494324:G:T	rs10153871	2	189494324	1.61805e-13	1987	142
55	2:193927136:A:G	rs13019859	2	193927136	6.77885e-09	647	78
56	2:199493482:A:G	rs4850855	2	199493482	4.85178e-17	311	61
57	2:207041933:C:T	rs3755227	2	207041933	1.17674e-08	273	42
58	2:212617805:A:G	rs7601502	2	212617805	1.27495e-18	425	47
59	2:215056495:A:T	rs10490500	2	215056495	2.17265e-09	128	15
60	2:236669103:C:G	rs2696394	2	236669103	1.51118e-09	267	39
61	3:3787901:C:T	rs2218276	3	3787901	3.78961e-08	169	26
62	3:16851202:A:G	rs748832	3	16851202	4.02056e-08	570	72
63	3:49572140:A:G	rs4625	3	49572140	1.46976e-33	2144	452
64	3:53006055:C:T	rs35671032	3	53006055	1.45599e-12	1064	162
65	3:62481063:C:T	rs1452075	3	62481063	3.6812e-09	82	12
66	3:65687823:C:T	rs11719716	3	65687823	3.21867e-09	77	8
67	3:70044334:C:T	rs6809108	3	70044334	5.33003e-10	281	27
68	3:71606466:G:T	rs6549400	3	71606466	1.84683e-16	384	69
69	3:85682888:A:C	rs9824301	3	85682888	6.2779e-18	2248	205
70	3:108072298:C:T	rs6779254	3	108072298	2.95343e-12	418	70
71	3:116532683:C:T	rs6805241	3	116532683	8.9878e-11	164	22
72	3:123834347:A:G	rs1320182	3	123834347	1.03842e-08	364	75
73	3:132030110:C:T	rs11708147	3	132030110	2.37312e-09	525	54
74	3:143636421:A:G	rs2885198	3	143636421	4.64245e-08	531	80
75	3:168709843:G:T	rs879394	3	168709843	2.76337e-09	377	57
76	3:180938097:C:T	rs2718794	3	180938097	2.76543e-10	240	45
77	4:3339038:G:T	rs7668784	4	3339038	3.71593e-14	798	132
78	4:15081691:A:G	rs2702561	4	15081691	2.05242e-12	287	55
79	4:23745790:A:G	rs1491385	4	23745790	1.97953e-11	166	27
80	4:38592867:C:T	rs7678850	4	38592867	5.31329e-10	419	38
81	4:45961673:A:T	rs12502356	4	45961673	1.1199e-08	581	65
82	4:68028922:G:T	rs1346075	4	68028922	2.37638e-15	705	96
83	4:94557686:C:T	rs10516930	4	94557686	2.07149e-09	189	44
84	4:106151843:C:T	rs1391438	4	106151843	2.41125e-17	394	79
85	4:122690284:A:G	rs7661218	4	122690284	2.19083e-09	131	11
86	4:140672206:A:G	rs7663380	4	140672206	1.46147e-09	137	34
87	4:147772419:A:G	rs1876765	4	147772419	1.9296e-11	577	93
88	4:152908131:C:T	rs360931	4	152908131	7.05e-09	1509	232
89	4:159855122:C:T	rs2347527	4	159855122	1.05113e-13	510	62
90	4:160494997:A:C	rs998887	4	160494997	1.14291e-10	443	55
91	4:176641467:A:G	rs2581761	4	176641467	1.99771e-08	127	26
92	5:3279283:C:T	rs13163753	5	3279283	1.06962e-09	58	11
93	5:11505447:G:T	rs25934	5	11505447	4.36491e-08	118	30
94	5:26882085:C:T	rs1479679	5	26882085	5.64955e-12	444	72
95	5:52787926:A:G	rs11954686	5	52787926	2.37853e-08	362	8
96	5:57095011:G:T	rs12515541	5	57095011	1.05773e-10	1025	170
97	5:60095272:A:G	rs6449503	5	60095272	3.86518e-29	3121	455
98	5:67781021:C:T	rs10515086	5	67781021	2.33687e-09	129	28
99	5:88003403:C:T	rs454214	5	88003403	2.93286e-28	1486	235
100	5:92788278:A:G	rs7442779	5	92788278	1.177e-10	314	70
101	5:109172348:C:T	rs12518635	5	109172348	2.77275e-09	958	149
102	5:113874292:C:T	rs1425542	5	113874292	9.94685e-12	887	114
103	5:120209016:C:T	rs10050852	5	120209016	2.09264e-08	778	107
104	5:124273899:A:G	rs6869863	5	124273899	1.19484e-13	477	66
105	5:136532843:A:G	rs1434627	5	136532843	1.15239e-11	408	53
106	5:152018343:C:T	rs4398624	5	152018343	2.13343e-09	1452	134
107	5:166414576:C:T	rs39956	5	166414576	4.75596e-08	66	11
108	5:167534296:C:T	rs13155210	5	167534296	2.26505e-08	189	36
109	5:176889530:A:C	rs335466	5	176889530	4.58565e-11	63	15
110	6:3452245:C:T	rs7758776	6	3452245	2.94071e-09	181	30
111	6:5102374:A:G	rs9502268	6	5102374	1.58537e-08	161	26
112	6:14718260:A:C	rs9349956	6	14718260	1.65566e-12	54	12
113	6:16948451:A:G	rs17770697	6	16948451	2.72022e-09	170	25
114	6:19023726:C:T	rs1322537	6	19023726	8.29104e-16	547	71
115	6:23446691:A:C	rs767943	6	23446691	2.39996e-10	56	16
116	6:26255451:A:G	rs6935954	6	26255451	9.64978e-25	1877	283
117	6:88331058:C:T	rs2307366	6	88331058	3.52528e-10	605	83
118	6:98344031:A:G	rs9372625	6	98344031	2.99855e-36	1032	133
119	6:114205234:A:C	rs10499077	6	114205234	9.34165e-09	105	6
120	6:119132164:A:G	rs11153777	6	119132164	5.06045e-09	501	58
121	6:125061909:A:G	rs9398763	6	125061909	2.18637e-08	184	29
122	6:145626208:C:T	rs9386110	6	145626208	5.4292e-10	83	12
123	6:152234593:C:T	rs6557171	6	152234593	3.3767e-14	367	46
124	6:155910988:C:T	rs11752914	6	155910988	8.85746e-10	204	25
125	7:2032803:C:T	rs11764590	7	2032803	1.96997e-14	1375	100
126	7:8134294:G:T	rs6952006	7	8134294	1.10013e-11	186	35
127	7:24627942:A:G	rs10486428	7	24627942	1.37365e-12	392	72
128	7:31335949:A:C	rs13245560	7	31335949	1.74342e-08	280	56
129	7:32322961:C:T	rs12540232	7	32322961	2.54707e-08	604	93
130	7:39324349:C:G	rs11535192	7	39324349	1.16604e-09	405	65
131	7:48810058:A:T	rs10487568	7	48810058	2.30905e-09	260	41
132	7:49931275:C:T	rs6968993	7	49931275	8.16408e-09	624	90
133	7:54728834:A:G	rs41326245	7	54728834	5.31184e-10	272	28
134	7:71769593:A:T	rs12670234	7	71769593	3.22522e-16	782	112
135	7:92657985:A:G	rs10215082	7	92657985	7.25512e-09	87	13
136	7:114514125:G:T	rs4265116	7	114514125	8.60581e-10	463	72
137	7:126506598:G:T	rs2106353	7	126506598	3.03785e-08	688	89
138	7:127170015:C:T	rs4731366	7	127170015	1.05306e-10	609	99
139	7:128396345:C:T	rs339099	7	128396345	2.28102e-08	197	25
140	7:133702097:A:G	rs4731992	7	133702097	8.15825e-15	795	145
141	7:135199511:A:G	rs2348775	7	135199511	2.72348e-08	240	32
142	7:137071339:C:T	rs2351137	7	137071339	7.73482e-10	182	39
143	7:151328218:A:G	rs4726070	7	151328218	1.28604e-09	172	12
144	8:30854033:A:G	rs2725371	8	30854033	1.09672e-13	155	33
145	8:42455846:C:T	rs2974312	8	42455846	2.91733e-10	233	32
146	8:66473879:C:T	rs11992528	8	66473879	3.10616e-08	685	82
147	8:87848871:C:G	rs13255821	8	87848871	2.55479e-08	665	117
148	8:95616980:C:T	rs4735302	8	95616980	1.12835e-08	777	87
149	8:105067737:C:T	rs7012546	8	105067737	9.33528e-09	1634	109
150	8:118991029:C:T	rs4876783	8	118991029	3.64494e-09	295	63
151	8:130914130:A:G	rs298616	8	130914130	9.78333e-12	372	70
152	8:142661456:C:T	rs10088430	8	142661456	4.12237e-14	134	28
153	8:143309504:A:C	rs10098073	8	143309504	1.54574e-10	753	76
154	9:1792095:A:G	rs17654592	9	1792095	9.96045e-16	920	205
155	9:14136869:A:C	rs7030475	9	14136869	3.87873e-13	122	39
156	9:23345347:A:G	rs11794152	9	23345347	3.45768e-35	273	47
157	9:72058510:C:G	rs2781531	9	72058510	4.65702e-09	403	88
158	9:82441486:C:T	rs7031698	9	82441486	2.54974e-11	106	23
159	9:96443910:A:G	rs7040340	9	96443910	1.67375e-08	581	87
160	9:108900794:A:G	rs1914290	9	108900794	4.55852e-09	185	32
161	9:111889172:A:G	rs17628095	9	111889172	7.77479e-10	376	76
162	9:121992686:A:G	rs990029	9	121992686	9.13689e-10	138	31
163	9:124617900:C:T	rs12375949	9	124617900	7.42452e-15	261	41
164	9:133922072:C:T	rs1414402	9	133922072	5.30052e-09	146	14
165	9:134874805:C:T	rs9328534	9	134874805	4.73392e-13	216	49
166	10:10945351:C:T	rs912069	10	10945351	2.9521e-11	539	128
167	10:12393488:A:G	rs3013016	10	12393488	2.1827e-08	58	8
168	10:21957229:C:T	rs2183271	10	21957229	2.92421e-08	416	96
169	10:34576089:A:G	rs584581	10	34576089	1.96394e-08	333	40
170	10:63259595:A:C	rs2650753	10	63259595	2.61397e-11	404	72
171	10:64917865:C:T	rs10733788	10	64917865	4.85164e-15	962	123
172	10:67770946:C:T	rs7903919	10	67770946	3.9228e-08	294	33
173	10:91581483:C:T	rs4933513	10	91581483	4.99679e-10	660	89
174	10:92907832:A:G	rs7098220	10	92907832	9.52542e-09	66	12
175	10:103759521:A:G	rs11191174	10	103759521	2.44222e-16	778	138
176	10:106776484:A:C	rs790647	10	106776484	3.1322e-09	671	85
177	10:126424823:A:G	rs4962692	10	126424823	3.20382e-08	367	69
178	10:133750141:A:G	rs7085239	10	133750141	5.53186e-15	82	11
179	11:12881398:C:G	rs4757957	11	12881398	6.46097e-12	309	73
180	11:15877891:C:T	rs12576777	11	15877891	4.85653e-11	202	53
181	11:25029641:C:T	rs1446190	11	25029641	7.80712e-09	770	83
182	11:29304247:C:T	rs17513684	11	29304247	4.17655e-08	325	50
183	11:57641883:C:T	rs7117205	11	57641883	2.09168e-10	564	92
184	11:66650060:C:T	rs10896139	11	66650060	5.13639e-09	364	73
185	11:72364405:C:G	rs184654	11	72364405	1.2305e-09	194	35
186	11:79123883:C:T	rs2175420	11	79123883	3.68285e-09	215	53
187	11:80339237:A:G	rs1917851	11	80339237	1.46329e-08	108	26
188	11:95565288:A:G	rs7902	11	95565288	3.36466e-18	396	70
189	11:104385656:C:G	rs10895702	11	104385656	1.45564e-08	1106	150
190	11:111586950:A:G	rs17565975	11	111586950	7.8081e-09	475	126
191	11:112897073:C:T	rs11214468	11	112897073	1.33899e-08	554	87
192	11:120441647:G:T	rs4938815	11	120441647	1.99748e-08	121	30
193	11:122010180:G:T	rs617727	11	122010180	4.34735e-08	113	26
194	11:131211082:A:T	rs12417208	11	131211082	1.02008e-08	75	20
195	11:132389963:C:G	rs644475	11	132389963	1.09378e-08	182	44
196	11:133548061:A:G	rs1496246	11	133548061	4.04855e-10	56	9
197	12:10303535:A:G	rs10845054	12	10303535	4.75356e-09	151	31
198	12:11913360:C:T	rs7311189	12	11913360	1.09179e-09	90	19
199	12:14607721:A:C	rs7298685	12	14607721	6.5416e-12	246	31
200	12:23697725:A:C	rs7965154	12	23697725	6.47224e-09	211	36
201	12:32459070:G:T	rs41521147	12	32459070	3.76455e-08	501	47
202	12:49389320:A:C	rs1054442	12	49389320	1.33724e-08	972	146
203	12:56403577:C:T	rs772921	12	56403577	2.62949e-15	105	28
204	12:79592680:C:T	rs6539284	12	79592680	1.50919e-08	291	46
205	12:82257633:A:T	rs10862376	12	82257633	3.86364e-08	292	33
206	12:84021522:A:G	rs1846035	12	84021522	1.05066e-08	1790	164
207	12:97666478:C:T	rs2216144	12	97666478	2.95709e-09	126	29
208	12:110115286:A:G	rs7977614	12	110115286	7.96779e-11	53	3
209	12:123738678:A:G	rs1568427	12	123738678	2.29671e-19	856	122
210	13:31816016:A:G	rs1005824	13	31816016	1.10354e-12	417	64
211	13:55777166:A:T	rs9597134	13	55777166	8.67308e-11	1068	71
212	13:58335375:A:G	rs1334297	13	58335375	3.31741e-24	1057	109
213	13:60324979:A:G	rs7982061	13	60324979	2.58687e-08	590	114
214	13:62608108:C:T	rs17060737	13	62608108	4.74587e-10	1313	124
215	13:81325005:G:T	rs9545548	13	81325005	1.96986e-08	551	62
216	13:99105892:C:G	rs9517313	13	99105892	4.46404e-08	299	59
217	14:23403171:G:T	rs11157930	14	23403171	1.2108e-10	248	58
218	14:26972984:C:T	rs178193	14	26972984	6.17744e-12	480	54
219	14:29600506:G:T	rs176218	14	29600506	1.35565e-15	553	77
220	14:64965842:C:T	rs10142879	14	64965842	1.04622e-08	515	79
221	14:69749097:C:T	rs11624765	14	69749097	4.1327e-09	318	62
222	14:72395223:A:C	rs23219	14	72395223	8.87766e-09	280	50
223	14:85007540:A:G	rs1551013	14	85007540	3.71803e-09	568	46
224	14:104162994:A:G	rs3212136	14	104162994	4.35713e-08	602	91
225	15:27234268:C:T	rs11635966	15	27234268	6.81079e-09	78	12
226	15:56992844:A:G	rs3816752	15	56992844	3.63274e-09	1256	190
227	15:78034268:C:T	rs3935685	15	78034268	2.46351e-13	980	122
228	16:720986:A:G	rs1139897	16	720986	7.89929e-10	336	59
229	16:1247571:C:T	rs3794620	16	1247571	2.8825e-10	65	8
230	16:7666088:G:T	rs11646221	16	7666088	1.44903e-11	132	35
231	16:12218622:A:G	rs350201	16	12218622	5.54132e-10	265	52
232	16:14975292:A:G	rs4780563	16	14975292	8.4308e-10	368	15
233	16:24714679:C:T	rs7185291	16	24714679	1.14631e-08	332	52
234	16:28566158:G:T	rs3859172	16	28566158	6.2987e-22	646	88
235	16:53474250:A:G	rs16952242	16	53474250	1.35506e-10	214	37
236	16:68297589:C:T	rs9888796	16	68297589	3.68558e-08	1435	252
237	16:71609364:A:G	rs2247603	16	71609364	1.4438e-08	847	97
238	16:78167658:A:G	rs12716848	16	78167658	1.01802e-09	421	56
239	16:83580260:C:T	rs10871276	16	83580260	1.92441e-09	189	36
240	16:89986144:C:T	rs1805008	16	89986144	3.14469e-08	332	21
241	17:2302387:C:T	rs1381247	17	2302387	1.98041e-09	112	34
242	17:19203032:A:G	rs16960499	17	19203032	7.50051e-09	196	26
243	17:19926836:A:G	rs7218708	17	19926836	7.97128e-10	960	115
244	17:31609815:C:T	rs9891803	17	31609815	3.89534e-08	134	26
245	17:33196952:C:T	rs11080311	17	33196952	1.39799e-08	236	47
246	17:42920929:A:G	rs11871429	17	42920929	2.48646e-10	520	58
247	17:43728376:A:G	rs417968	17	43728376	9.80752e-11	4331	238
248	17:47035869:C:T	rs4793605	17	47035869	4.18828e-09	513	81
249	17:79375998:A:C	rs1701	17	79375998	3.98323e-09	88	4
250	18:5877869:C:T	rs9789183	18	5877869	1.36564e-08	63	10
251	18:21161134:C:T	rs1788783	18	21161134	5.6858e-12	360	62
252	18:35152563:A:G	rs11665070	18	35152563	3.61208e-30	531	126
253	18:37416318:A:G	rs7233920	18	37416318	1.2786e-11	288	51
254	18:40247141:C:T	rs8093416	18	40247141	1.40536e-10	462	61
255	18:50924120:A:G	rs11082991	18	50924120	1.14943e-09	1514	177
256	18:53210302:G:T	rs613872	18	53210302	1.80779e-12	327	71
257	18:77578191:A:C	rs11663602	18	77578191	1.45044e-09	76	11
258	19:9968434:C:T	rs2303100	19	9968434	2.01891e-08	669	79
259	19:18326222:C:T	rs4808762	19	18326222	9.1585e-09	397	68
260	19:19275735:C:T	rs3890384	19	19275735	4.80229e-08	373	62
261	19:30741623:C:G	rs12972995	19	30741623	2.71269e-09	53	12
262	19:36149761:A:G	rs4806187	19	36149761	6.42913e-09	354	51
263	19:45814908:C:T	rs7260359	19	45814908	2.1929e-09	180	21
264	19:54950224:C:G	rs11084341	19	54950224	5.50044e-09	39	1
265	20:14840438:A:G	rs397254	20	14840438	1.52193e-08	369	82
266	20:22162856:C:T	rs6137567	20	22162856	1.17389e-08	773	136
267	20:43629135:A:G	rs17420378	20	43629135	2.76535e-11	190	36
268	20:59860616:C:T	rs6129092	20	59860616	4.83958e-11	254	47
269	21:18421797:A:G	rs2824192	21	18421797	8.6665e-09	227	24
270	21:33051815:C:T	rs2833479	21	33051815	3.7769e-09	184	28
271	21:34286355:C:T	rs1892699	21	34286355	1.03559e-08	143	14
272	21:42653567:C:T	rs2838006	21	42653567	9.89332e-11	72	28
273	22:30399417:A:G	rs737911	22	30399417	3.19033e-08	852	141
274	22:34286681:C:T	rs4821195	22	34286681	1.54263e-08	104	16
275	22:39966547:A:G	rs7288455	22	39966547	2.24498e-11	207	42
276	22:51101899:A:C	rs10854884	22	51101899	6.23532e-16	173	23
Locus=identifier of the significant association
uniqueID=chromosome:base pare position:riskallele:otherallele
rsID=rs number of the SNP showing the strongest association
chr=chromosome
pos=base pare position
p=p-value for the association
nSNPs=The number of independent (R2<0.6, >250kb) SNPs in the genomic locus that are in high LD with the top SNP, including SNPs from 1000 Genomes (phase 3) reference data
nGWASSNPs=The subset of nSNPs that were tagged in the GWAS

## Sheet: S5.GSEM_smoking_risk_loci
Table S5. Genetic risk loci for smoking independently from educational attainment (as defined in Genomic SEM). Loci independent at a distance of 250kb and R2=0.1.
Locus	uniqID	rsID	chr	pos	P	nSNPs	nGWASSNPs
1	1:41761220:C:T	rs12030183	1	41761220	3.26453e-09	391	45
2	1:50603995:A:C	rs12022778	1	50603995	1.17467e-09	802	173
3	1:96414335:G:T	rs1935571	1	96414335	4.72009e-08	460	60
4	1:154150448:A:C	rs4620534	1	154150448	9.72763e-09	331	46
5	2:623976:C:T	rs6728726	2	623976	3.62549e-10	353	42
6	2:45154908:A:G	rs528301	2	45154908	1.01299e-13	209	47
7	2:81004626:A:G	rs10179482	2	81004626	4.2465e-08	404	47
8	2:104273554:A:G	rs264921	2	104273554	1.27682e-12	699	95
9	2:146152388:A:G	rs1516141	2	146152388	8.31666e-25	515	122
10	2:162869203:A:G	rs1014445	2	162869203	5.9325e-10	159	54
11	3:34422170:A:G	rs12487411	3	34422170	6.16722e-11	725	105
12	3:85554582:G:T	rs1449391	3	85554582	1.07564e-14	1952	188
13	3:117801330:C:T	rs1499976	3	117801330	1.33193e-11	576	88
14	3:157393770:A:C	rs963354	3	157393770	4.74474e-09	301	49
15	4:27490495:A:G	rs10461103	4	27490495	2.32737e-08	430	48
16	4:147797214:A:G	rs10001365	4	147797214	1.13743e-08	424	87
17	4:173074650:A:C	rs6553611	4	173074650	1.56627e-08	351	46
18	5:94202167:C:T	rs27003	5	94202167	1.87144e-09	93	25
19	5:166989513:A:G	rs4044321	5	166989513	1.63153e-12	153	35
20	6:28706912:A:G	rs880638	6	28706912	3.15715e-08	2310	449
21	6:67541579:C:T	rs11753204	6	67541579	6.72668e-09	718	77
22	6:98704423:A:G	rs1376503	6	98704423	1.0159e-09	400	57
23	6:111736642:C:T	rs6937734	6	111736642	2.26506e-18	346	65
24	7:3370201:A:G	rs4506106	7	3370201	4.88324e-11	866	133
25	7:96624257:A:T	rs2240294	7	96624257	7.60621e-09	52	9
26	8:10153082:C:T	rs17151637	8	10153082	1.30888e-09	828	151
27	8:27426077:A:T	rs1565735	8	27426077	9.73598e-18	195	35
28	8:92777433:A:G	rs13258512	8	92777433	4.51106e-11	332	67
29	8:93184065:C:T	rs3857914	8	93184065	1.19378e-09	214	31
30	9:86761781:C:T	rs1246264	9	86761781	2.27504e-08	89	16
31	9:102155347:C:T	rs10819659	9	102155347	1.32893e-08	287	43
32	10:63679281:G:T	rs7901348	10	63679281	5.75829e-14	317	69
33	10:104637992:A:G	rs10786719	10	104637992	1.37124e-08	1204	158
34	11:27679916:C:T	rs6265	11	27679916	1.66324e-11	258	35
35	11:112869054:A:G	rs10891487	11	112869054	7.47295e-35	720	131
36	11:132208428:A:G	rs577640	11	132208428	1.52239e-08	290	84
37	12:69655167:A:G	rs7969559	12	69655167	1.24841e-08	289	34
38	12:112007756:C:T	rs653178	12	112007756	1.42649e-08	794	127
39	12:114596678:A:G	rs10492338	12	114596678	1.78555e-08	501	75
40	15:47935785:A:G	rs1435742	15	47935785	7.39634e-09	808	153
41	16:735921:C:T	rs763053	16	735921	1.73291e-08	338	62
42	17:1975657:A:G	rs8067305	17	1975657	2.33209e-09	227	50
43	17:44081064:A:G	rs8070723	17	44081064	5.43307e-10	4392	222
44	18:21083738:C:T	rs303760	18	21083738	1.94729e-08	321	48
45	20:31154273:A:G	rs7268588	20	31154273	1.9536e-08	700	116
46	22:38397797:C:T	rs139896	22	38397797	3.14183e-08	454	86
47	22:42672124:A:G	rs762995	22	42672124	1.93187e-09	746	95
Locus=identifier of the significant association, corresponding to locus in the look-up table
uniqueID=chromosome:base pare position:riskallele:otherallele
rsID=rs number of the SNP showing the strongest association
chr=chromosome
pos=base pare position
p=p-value for the association
nSNPs=The number of independent (R2<0.6, >250kb) SNPs in the genomic locus that are in high LD with the top SNP, including SNPs from 1000 Genomes (phase 3) reference data
nGWASSNPs=The subset of nSNPs that were tagged in the GWAS

## Sheet: S6.GSEM_smoking_SNP_lookup
Table S6. Look-up of SNPs in the genomic risk loci for smoking-without-EA in the GWAS catalog, to identify previously found trait associations.
Locus	chr	bp	rsID	Trait	Gene	PMID	Title
1	1	41509674	rs2749418	Lung function (FVC)	SCMH1	30595370	Leveraging Polygenic Functional Enrichment to Improve GWAS Power.
1	1	41530871	rs6686842	Height	SCMH1	18391952	Genome-wide association analysis identifies 20 loci that influence adult height.
1	1	41544279	rs2885697	Atrial fibrillation	SCMH1	29892015	Multi-ethnic genome-wide association study for atrial fibrillation.
1	1	41544279	rs2885697	Atrial fibrillation	SCMH1	30061737	Biobank-driven genomic discovery yields new insight into atrial fibrillation biology.
1	1	41544279	rs2885697	Fat-free mass	SCMH1	30593698	Genomics of body fat percentage may contribute to sex bias in anorexia nervosa.
1	1	41544279	rs2885697	Fat-free mass	SCMH1	30593698	Genomics of body fat percentage may contribute to sex bias in anorexia nervosa.
1	1	41544279	rs2885697	Fat-free mass	SCMH1	30593698	Genomics of body fat percentage may contribute to sex bias in anorexia nervosa.
1	1	41544279	rs2885697	Adventurousness	SCMH1	30643258	Genome-wide association analyses of risk tolerance and risky behaviors in over 1 million individuals identify hundreds of loci and shared genetic influences.
1	1	41544279	rs2885697	General risk tolerance (MTAG)	SCMH1	30643258	Genome-wide association analyses of risk tolerance and risky behaviors in over 1 million individuals identify hundreds of loci and shared genetic influences.
1	1	41556253	rs6600365	Height	SCMH1	25282103	Defining the role of common variation in the genomic and biological architecture of adult human height.
1	1	41688938	rs11209718	Height	SCMH1	23563607	Genome-wide meta-analysis identifies 11 new loci for anthropometric traits and provides insights into genetic architecture.
1	1	41748897	rs12025777	Intelligence (MTAG)	AC093151.3	29326435	A combined analysis of genetically correlated traits identifies 187 loci and a role for neurogenesis and myelination in intelligence.
1	1	41748897	rs12025777	Intelligence	AC093151.3	29942086	Genome-wide association meta-analysis in 269,867 individuals identifies new genetic and functional links to intelligence.
1	1	41748897	rs12025777	General cognitive ability	AC093151.3	29844566	Study of 300,486 individuals identifies 148 independent genetic loci influencing general cognitive function.
1	1	41750648	rs12035012	Intelligence (MTAG)	AC093151.3 - FOXO6	29326435	A combined analysis of genetically correlated traits identifies 187 loci and a role for neurogenesis and myelination in intelligence.
1	1	41750648	rs12035012	Intelligence	AC093151.3 - FOXO6	29942086	Genome-wide association meta-analysis in 269,867 individuals identifies new genetic and functional links to intelligence.
1	1	41752465	rs34762587	Smoking status	AC093151.3 - FOXO6	30595370	Leveraging Polygenic Functional Enrichment to Improve GWAS Power.
1	1	41757993	rs1343775	General cognitive ability	AC093151.3 - FOXO6	29844566	Study of 300,486 individuals identifies 148 independent genetic loci influencing general cognitive function.
1	1	41757993	rs1343775	Cognitive performance (MTAG)	AC093151.3 - FOXO6	30038396	Gene discovery and polygenic prediction from a genome-wide association study of educational attainment in 1.1 million individuals.
1	1	41757993	rs1343775	Self-reported math ability (MTAG)	AC093151.3 - FOXO6	30038396	Gene discovery and polygenic prediction from a genome-wide association study of educational attainment in 1.1 million individuals.
1	1	41761220	rs12030183	Smoking status (ever vs never smokers)	AC093151.3 - FOXO6	30643258	Genome-wide association analyses of risk tolerance and risky behaviors in over 1 million individuals identify hundreds of loci and shared genetic influences.
1	1	41764471	rs12028010	Educational attainment (years of education)	AC093151.3 - FOXO6	30038396	Gene discovery and polygenic prediction from a genome-wide association study of educational attainment in 1.1 million individuals.
1	1	41764471	rs12028010	Educational attainment (MTAG)	AC093151.3 - FOXO6	30038396	Gene discovery and polygenic prediction from a genome-wide association study of educational attainment in 1.1 million individuals.
1	1	41764471	rs12028010	Highest math class taken	AC093151.3 - FOXO6	30038396	Gene discovery and polygenic prediction from a genome-wide association study of educational attainment in 1.1 million individuals.
1	1	41764471	rs12028010	Highest math class taken (MTAG)	AC093151.3 - FOXO6	30038396	Gene discovery and polygenic prediction from a genome-wide association study of educational attainment in 1.1 million individuals.
1	1	41764471	rs12028010	Educational attainment (years of education)	AC093151.3 - FOXO6	30595370	Leveraging Polygenic Functional Enrichment to Improve GWAS Power.
1	1	41764471	rs12028010	White blood cell count	AC093151.3 - FOXO6	30595370	Leveraging Polygenic Functional Enrichment to Improve GWAS Power.
1	1	41773502	rs12744310	Intelligence	AC093151.3 - FOXO6	28530673	Genome-wide association meta-analysis of 78,308 individuals identifies new loci and genes influencing human intelligence.
1	1	41773502	rs12744310	Intelligence	AC093151.3 - FOXO6	28530673	Genome-wide association meta-analysis of 78,308 individuals identifies new loci and genes influencing human intelligence.
1	1	41773502	rs12744310	Cognitive ability	AC093151.3 - FOXO6	29186694	Large-Scale Cognitive GWAS Meta-Analysis Reveals Tissue-Specific Neural Expression and Potential Nootropic Drug Targets.
1	1	41773502	rs12744310	Cognitive ability (MTAG)	AC093151.3 - FOXO6	29186694	Large-Scale Cognitive GWAS Meta-Analysis Reveals Tissue-Specific Neural Expression and Potential Nootropic Drug Targets.
1	1	41773502	rs12744310	Extremely high intelligence	AC093151.3 - FOXO6	29520040	Biological annotation of genetic loci associated with intelligence in a meta-analysis of 87,740 individuals.
1	1	41776623	rs12755632	Smoking initiation (ever regular vs never regular)	AC093151.3 - FOXO6	30643251	Association studies of up to 1.2 million individuals yield new insights into the genetic etiology of tobacco and alcohol use.
1	1	41776623	rs12755632	Smoking initiation (ever regular vs never regular) (MTAG)	AC093151.3 - FOXO6	30643251	Association studies of up to 1.2 million individuals yield new insights into the genetic etiology of tobacco and alcohol use.
1	1	41781151	rs1892419	Cognitive performance	AC093151.3 - FOXO6	30038396	Gene discovery and polygenic prediction from a genome-wide association study of educational attainment in 1.1 million individuals.
1	1	41830086	rs56044892	Educational attainment (years of education)	FOXO6, FOXO6	27225129	Genome-wide association study identifies 74 loci associated with educational attainment.
1	1	41835805	rs12029493	Self-reported math ability	FOXO6, FOXO6	30038396	Gene discovery and polygenic prediction from a genome-wide association study of educational attainment in 1.1 million individuals.
1	1	41837173	rs56233836	Intelligence (MTAG)	FOXO6, FOXO6	29326435	A combined analysis of genetically correlated traits identifies 187 loci and a role for neurogenesis and myelination in intelligence.
2	1	49438005	rs3127553	Waist circumference	AGBL4	25673412	New genetic loci link adipose and insulin biology to body fat distribution.
2	1	49438005	rs3127553	Waist circumference	AGBL4	25673412	New genetic loci link adipose and insulin biology to body fat distribution.
2	1	49438005	rs3127553	Body mass index	AGBL4	26426971	The Influence of Age and Sex on Genetic Associations with Adult Body Size and Shape: A Large-Scale Genome-Wide Interaction Study.
2	1	49438005	rs3127553	Body mass index	AGBL4	30108127	A Large Multi-ethnic Genome-Wide Association Study of Adult Body Mass Index Identifies Novel Loci.
2	1	49490428	rs1079130	Reaction time	AGBL4	29844566	Study of 300,486 individuals identifies 148 independent genetic loci influencing general cognitive function.
2	1	49589847	rs657452	Body mass index	AC099788.1, AGBL4	25673413	Genetic studies of body mass index yield new insights for obesity biology.
2	1	49589847	rs657452	Body mass index	AC099788.1, AGBL4	25673413	Genetic studies of body mass index yield new insights for obesity biology.
2	1	49589847	rs657452	Body mass index	AC099788.1, AGBL4	25673413	Genetic studies of body mass index yield new insights for obesity biology.
2	1	49589847	rs657452	Body mass index	AC099788.1, AGBL4	25673413	Genetic studies of body mass index yield new insights for obesity biology.
2	1	49589847	rs657452	BMI (adjusted for smoking behaviour)	AC099788.1, AGBL4	28443625	Genome-wide meta-analysis of 241,258 adults accounting for smoking behaviour identifies novel loci for obesity traits.
2	1	49589847	rs657452	Body mass index (joint analysis main effects and smoking interaction)	AC099788.1, AGBL4	28443625	Genome-wide meta-analysis of 241,258 adults accounting for smoking behaviour identifies novel loci for obesity traits.
2	1	49589847	rs657452	Body mass index	AC099788.1, AGBL4	28892062	Genome-wide association study identifies 112 new loci for body mass index in the Japanese population.
2	1	49589847	rs657452	Body mass index	AC099788.1, AGBL4	26426971	The Influence of Age and Sex on Genetic Associations with Adult Body Size and Shape: A Large-Scale Genome-Wide Interaction Study.
2	1	49589847	rs657452	Body mass index	AC099788.1, AGBL4	30108127	A Large Multi-ethnic Genome-Wide Association Study of Adult Body Mass Index Identifies Novel Loci.
2	1	49642698	rs354168	Reaction time	AC099788.1, AGBL4	29844566	Study of 300,486 individuals identifies 148 independent genetic loci influencing general cognitive function.
2	1	49771108	rs6702977	Reaction time	AGBL4	29844566	Study of 300,486 individuals identifies 148 independent genetic loci influencing general cognitive function.
2	1	49957136	rs4926814	Reaction time	AGBL4	29844566	Study of 300,486 individuals identifies 148 independent genetic loci influencing general cognitive function.
2	1	49996959	rs1167311	Body mass index	AGBL4	30595370	Leveraging Polygenic Functional Enrichment to Improve GWAS Power.
2	1	50100115	rs6665841	Smoking status	AGBL4	30595370	Leveraging Polygenic Functional Enrichment to Improve GWAS Power.
2	1	50110070	rs1578800	Reaction time	AGBL4	29844566	Study of 300,486 individuals identifies 148 independent genetic loci influencing general cognitive function.
2	1	50290101	rs4926831	Reaction time	AGBL4	29844566	Study of 300,486 individuals identifies 148 independent genetic loci influencing general cognitive function.
2	1	50293421	rs12128108	Broad depression or schizophrenia	AGBL4	30626913	Bivariate genome-wide association analyses of the broad depression phenotype combined with major depressive disorder, bipolar disorder or schizophrenia reveal eight novel genetic loci for depression.
2	1	50312200	rs4582848	Body mass index	AGBL4	26426971	The Influence of Age and Sex on Genetic Associations with Adult Body Size and Shape: A Large-Scale Genome-Wide Interaction Study.
2	1	50312200	rs4582848	Body mass index	AGBL4	30108127	A Large Multi-ethnic Genome-Wide Association Study of Adult Body Mass Index Identifies Novel Loci.
2	1	50379591	rs56184305	Smoking initiation (ever regular vs never regular) (MTAG)	AGBL4	30643251	Association studies of up to 1.2 million individuals yield new insights into the genetic etiology of tobacco and alcohol use.
2	1	50416830	rs11205668	Reaction time	AGBL4	29844566	Study of 300,486 individuals identifies 148 independent genetic loci influencing general cognitive function.
2	1	50543816	rs6685278	Reaction time	ELAVL4	29844566	Study of 300,486 individuals identifies 148 independent genetic loci influencing general cognitive function.
2	1	50559820	rs11583200	Body mass index	ELAVL4	25673413	Genetic studies of body mass index yield new insights for obesity biology.
2	1	50559820	rs11583200	Body mass index	ELAVL4	25673413	Genetic studies of body mass index yield new insights for obesity biology.
2	1	50559820	rs11583200	BMI (adjusted for smoking behaviour)	ELAVL4	28443625	Genome-wide meta-analysis of 241,258 adults accounting for smoking behaviour identifies novel loci for obesity traits.
2	1	50559820	rs11583200	BMI (adjusted for smoking behaviour)	ELAVL4	28443625	Genome-wide meta-analysis of 241,258 adults accounting for smoking behaviour identifies novel loci for obesity traits.
2	1	50559820	rs11583200	Body mass index (joint analysis main effects and smoking interaction)	ELAVL4	28443625	Genome-wide meta-analysis of 241,258 adults accounting for smoking behaviour identifies novel loci for obesity traits.
2	1	50559820	rs11583200	Body mass index (joint analysis main effects and smoking interaction)	ELAVL4	28443625	Genome-wide meta-analysis of 241,258 adults accounting for smoking behaviour identifies novel loci for obesity traits.
2	1	50559820	rs11583200	Body mass index	ELAVL4	26426971	The Influence of Age and Sex on Genetic Associations with Adult Body Size and Shape: A Large-Scale Genome-Wide Interaction Study.
2	1	50559820	rs11583200	Body mass index	ELAVL4	30108127	A Large Multi-ethnic Genome-Wide Association Study of Adult Body Mass Index Identifies Novel Loci.
2	1	50559820	rs11583200	Body mass index	ELAVL4	26961502	Variants in the FTO and CDKAL1 loci have recessive effects on risk of obesity and type 2 diabetes, respectively.
2	1	50562813	rs12733544	Cigarettes smoked per day (MTAG)	ELAVL4	30643251	Association studies of up to 1.2 million individuals yield new insights into the genetic etiology of tobacco and alcohol use.
2	1	50572096	rs12138061	Schizophrenia	ELAVL4	26198764	Genome-wide association study of schizophrenia in Ashkenazi Jews.
2	1	50572096	rs12138061	Schizophrenia	ELAVL4	28991256	Genome-wide association analysis identifies 30 new susceptibility loci for schizophrenia.
2	1	50572096	rs12138061	Schizophrenia	ELAVL4	30285260	Genome-Wide Association Study Detected Novel Susceptibility Genes for Schizophrenia and Shared Trans-Populations/Diseases Genetic Effect.
2	1	50579237	rs9436888	Age of smoking initiation (MTAG)	ELAVL4	30643251	Association studies of up to 1.2 million individuals yield new insights into the genetic etiology of tobacco and alcohol use.
2	1	50587882	rs7515768	Smoking cessation (MTAG)	ELAVL4	30643251	Association studies of up to 1.2 million individuals yield new insights into the genetic etiology of tobacco and alcohol use.
2	1	50603995	rs12022778	Smoking status (ever vs never smokers)	ELAVL4	30643258	Genome-wide association analyses of risk tolerance and risky behaviors in over 1 million individuals identify hundreds of loci and shared genetic influences.
2	1	50603995	rs12022778	Smoking initiation (ever regular vs never regular)	ELAVL4	30643251	Association studies of up to 1.2 million individuals yield new insights into the genetic etiology of tobacco and alcohol use.
3	1	96281780	rs12760039	Highest math class taken (MTAG)	LINC02607 - AC099566.1	30038396	Gene discovery and polygenic prediction from a genome-wide association study of educational attainment in 1.1 million individuals.
3	1	96341448	rs79658307	Highest math class taken	LINC02607 - AC099566.1	30038396	Gene discovery and polygenic prediction from a genome-wide association study of educational attainment in 1.1 million individuals.
3	1	96375533	rs4295919	Smoking initiation (ever regular vs never regular) (MTAG)	LINC02607 - AC099566.1	30643251	Association studies of up to 1.2 million individuals yield new insights into the genetic etiology of tobacco and alcohol use.
3	1	96414335	rs1935571	Smoking status	AC099566.1	30595370	Leveraging Polygenic Functional Enrichment to Improve GWAS Power.
3	1	96414335	rs1935571	Smoking initiation (ever regular vs never regular)	AC099566.1	30643251	Association studies of up to 1.2 million individuals yield new insights into the genetic etiology of tobacco and alcohol use.
3	1	96432794	rs11165528	Smoking status (ever vs never smokers)	AC099566.1	30643258	Genome-wide association analyses of risk tolerance and risky behaviors in over 1 million individuals identify hundreds of loci and shared genetic influences.
4	1	153774276	rs4434872	Conduct disorder (symptom count)	AL513523.2, GATAD2B, GATAD2B	20585324	Genome-wide association study of conduct disorder symptomatology.
4	1	153831229	rs67881926	Subjective well-being	GATAD2B, GATAD2B	27089181	Genetic variants associated with subjective well-being, depressive symptoms, and neuroticism identified through genome-wide analyses.
4	1	154020378	rs6671009	Highest math class taken (MTAG)	NUP210L	30038396	Gene discovery and polygenic prediction from a genome-wide association study of educational attainment in 1.1 million individuals.
4	1	154020378	rs6671009	Self-reported math ability (MTAG)	NUP210L	30038396	Gene discovery and polygenic prediction from a genome-wide association study of educational attainment in 1.1 million individuals.
4	1	154092056	rs2494663	Mean platelet volume	NUP210L	27863252	The Allelic Landscape of Human Blood Cell Trait Variation and Links to Common Complex Disease.
4	1	154106637	rs2494668	Highest math class taken	NUP210L	30038396	Gene discovery and polygenic prediction from a genome-wide association study of educational attainment in 1.1 million individuals.
4	1	154106637	rs2494668	Self-reported math ability	NUP210L	30038396	Gene discovery and polygenic prediction from a genome-wide association study of educational attainment in 1.1 million individuals.
4	1	154127100	rs4400599	Platelet distribution width	NUP210L	27863252	The Allelic Landscape of Human Blood Cell Trait Variation and Links to Common Complex Disease.
4	1	154150448	rs4620534	Mean corpuscular volume	TPM3	29403010	Genetic analysis of quantitative traits in the Japanese population links cell types to complex human diseases.
4	1	154154194	rs35761479	Smoking status (ever vs never smokers)	TPM3	30643258	Genome-wide association analyses of risk tolerance and risky behaviors in over 1 million individuals identify hundreds of loci and shared genetic influences.
4	1	154161666	rs9700528	Mean corpuscular hemoglobin	TPM3	29403010	Genetic analysis of quantitative traits in the Japanese population links cell types to complex human diseases.
4	1	154163526	rs11802893	Smoking status	TPM3	30595370	Leveraging Polygenic Functional Enrichment to Improve GWAS Power.
4	1	154171550	rs12726220	Subjective well-being	TPM3 - C1orf189	27089181	Genetic variants associated with subjective well-being, depressive symptoms, and neuroticism identified through genome-wide analyses.
4	1	154206358	rs12027999	Smoking initiation (ever regular vs never regular)	UBAP2L	30643251	Association studies of up to 1.2 million individuals yield new insights into the genetic etiology of tobacco and alcohol use.
4	1	154206358	rs12027999	Smoking initiation (ever regular vs never regular) (MTAG)	UBAP2L	30643251	Association studies of up to 1.2 million individuals yield new insights into the genetic etiology of tobacco and alcohol use.
4	1	154219177	rs6673752	Smoking initiation	UBAP2L	30617275	Meta-analysis of up to 622,409 individuals identifies 40 novel smoking behaviour associated genetic loci.
4	1	154257894	rs1760803	Nicotine dependence	HAX1 - RF00273	28440896	Genome-wide meta-analysis identifies a novel susceptibility signal at CACNA2D3 for nicotine dependence.
4	1	154291255	rs12563213	Mean corpuscular hemoglobin	AL354980.1 - AQP10	27863252	The Allelic Landscape of Human Blood Cell Trait Variation and Links to Common Complex Disease.
4	1	154291255	rs12563213	Mean corpuscular volume	AL354980.1 - AQP10	27863252	The Allelic Landscape of Human Blood Cell Trait Variation and Links to Common Complex Disease.
4	1	154291255	rs12563213	Mean corpuscular hemoglobin	AL354980.1 - AQP10	30595370	Leveraging Polygenic Functional Enrichment to Improve GWAS Power.
4	1	154373231	rs7553271	Albumin-globulin ratio	AL162591.1 - IL6R-AS1	29403010	Genetic analysis of quantitative traits in the Japanese population links cell types to complex human diseases.
4	1	154377898	rs4845617	Non-albumin protein levels	IL6R, IL6R-AS1	29403010	Genetic analysis of quantitative traits in the Japanese population links cell types to complex human diseases.
5	2	614168	rs2947411	Menarche (age at onset)	AC093326.1 - TMEM18	21102462	Thirty new loci for age at menarche identified by a meta-analysis of genome-wide association studies.
5	2	614168	rs2947411	Menarche (age at onset)	AC093326.1 - TMEM18	25231870	Parent-of-origin-specific allelic associations among 106 genomic loci for age at menarche.
5	2	614168	rs2947411	Smoking initiation	AC093326.1 - TMEM18	30617275	Meta-analysis of up to 622,409 individuals identifies 40 novel smoking behaviour associated genetic loci.
5	2	615140	rs7567570	Smoking status	AC093326.1 - TMEM18	30595370	Leveraging Polygenic Functional Enrichment to Improve GWAS Power.
5	2	620297	rs7563362	Smoking cessation (MTAG)	AC093326.1 - TMEM18	30643251	Association studies of up to 1.2 million individuals yield new insights into the genetic etiology of tobacco and alcohol use.
5	2	621558	rs939584	Body mass index	AC093326.1 - TMEM18	28892062	Genome-wide association study identifies 112 new loci for body mass index in the Japanese population.
5	2	622531	rs939583	Body mass index	AC093326.1 - TMEM18	24064335	Meta-analysis of genome-wide association data identifies novel susceptibility loci for obesity.
5	2	622827	rs2867125	Body mass index	AC093326.1 - TMEM18	20935630	Association analyses of 249,796 individuals reveal 18 new loci associated with body mass index.
5	2	622827	rs2867125	Body mass index	AC093326.1 - TMEM18	28448500	Genome-wide physical activity interactions in adiposity - A meta-analysis of 200,452 adults.
5	2	622827	rs2867125	Body mass index	AC093326.1 - TMEM18	28448500	Genome-wide physical activity interactions in adiposity - A meta-analysis of 200,452 adults.
5	2	622827	rs2867125	Body mass index	AC093326.1 - TMEM18	28448500	Genome-wide physical activity interactions in adiposity - A meta-analysis of 200,452 adults.
5	2	622827	rs2867125	Body mass index	AC093326.1 - TMEM18	28448500	Genome-wide physical activity interactions in adiposity - A meta-analysis of 200,452 adults.
5	2	622827	rs2867125	Body mass index	AC093326.1 - TMEM18	28448500	Genome-wide physical activity interactions in adiposity - A meta-analysis of 200,452 adults.
5	2	622827	rs2867125	Body mass index (joint analysis main effects and physical activity interaction)	AC093326.1 - TMEM18	28448500	Genome-wide physical activity interactions in adiposity - A meta-analysis of 200,452 adults.
5	2	622827	rs2867125	Body mass index (joint analysis main effects and physical activity interaction)	AC093326.1 - TMEM18	28448500	Genome-wide physical activity interactions in adiposity - A meta-analysis of 200,452 adults.
5	2	622827	rs2867125	Body mass index (joint analysis main effects and physical activity interaction)	AC093326.1 - TMEM18	28448500	Genome-wide physical activity interactions in adiposity - A meta-analysis of 200,452 adults.
5	2	622827	rs2867125	Body mass index (joint analysis main effects and physical activity interaction)	AC093326.1 - TMEM18	28448500	Genome-wide physical activity interactions in adiposity - A meta-analysis of 200,452 adults.
5	2	622827	rs2867125	Body mass index (joint analysis main effects and physical activity interaction)	AC093326.1 - TMEM18	28448500	Genome-wide physical activity interactions in adiposity - A meta-analysis of 200,452 adults.
5	2	622827	rs2867125	Body mass index in physically active individuals	AC093326.1 - TMEM18	28448500	Genome-wide physical activity interactions in adiposity - A meta-analysis of 200,452 adults.
5	2	622827	rs2867125	Body mass index in physically active individuals	AC093326.1 - TMEM18	28448500	Genome-wide physical activity interactions in adiposity - A meta-analysis of 200,452 adults.
5	2	622827	rs2867125	Body mass index in physically active individuals	AC093326.1 - TMEM18	28448500	Genome-wide physical activity interactions in adiposity - A meta-analysis of 200,452 adults.
5	2	622827	rs2867125	Body mass index in physically active individuals	AC093326.1 - TMEM18	28448500	Genome-wide physical activity interactions in adiposity - A meta-analysis of 200,452 adults.
5	2	622827	rs2867125	Body mass index in physically active individuals	AC093326.1 - TMEM18	28448500	Genome-wide physical activity interactions in adiposity - A meta-analysis of 200,452 adults.
5	2	622827	rs2867125	Body mass index in physically active individuals	AC093326.1 - TMEM18	28448500	Genome-wide physical activity interactions in adiposity - A meta-analysis of 200,452 adults.
5	2	622827	rs2867125	Body mass index in physically inactive individuals	AC093326.1 - TMEM18	28448500	Genome-wide physical activity interactions in adiposity - A meta-analysis of 200,452 adults.
5	2	622827	rs2867125	Body mass index in physically inactive individuals	AC093326.1 - TMEM18	28448500	Genome-wide physical activity interactions in adiposity - A meta-analysis of 200,452 adults.
5	2	622827	rs2867125	Body mass index in physically inactive individuals	AC093326.1 - TMEM18	28448500	Genome-wide physical activity interactions in adiposity - A meta-analysis of 200,452 adults.
5	2	622827	rs2867125	Body mass index in physically inactive individuals	AC093326.1 - TMEM18	28448500	Genome-wide physical activity interactions in adiposity - A meta-analysis of 200,452 adults.
5	2	622827	rs2867125	Type 2 diabetes	AC093326.1 - TMEM18	28869590	Identification of new susceptibility loci for type 2 diabetes and shared etiological pathways with coronary heart disease.
5	2	622827	rs2867125	Body mass index	AC093326.1 - TMEM18	26426971	The Influence of Age and Sex on Genetic Associations with Adult Body Size and Shape: A Large-Scale Genome-Wide Interaction Study.
5	2	622827	rs2867125	Body mass index (age <50)	AC093326.1 - TMEM18	26426971	The Influence of Age and Sex on Genetic Associations with Adult Body Size and Shape: A Large-Scale Genome-Wide Interaction Study.
5	2	622827	rs2867125	Body mass index (age>50)	AC093326.1 - TMEM18	26426971	The Influence of Age and Sex on Genetic Associations with Adult Body Size and Shape: A Large-Scale Genome-Wide Interaction Study.
5	2	622827	rs2867125	Body mass index x age interaction	AC093326.1 - TMEM18	26426971	The Influence of Age and Sex on Genetic Associations with Adult Body Size and Shape: A Large-Scale Genome-Wide Interaction Study.
5	2	622827	rs2867125	Body mass index x sex x age interaction (4df test)	AC093326.1 - TMEM18	26426971	The Influence of Age and Sex on Genetic Associations with Adult Body Size and Shape: A Large-Scale Genome-Wide Interaction Study.
5	2	622827	rs2867125	Type 2 diabetes	AC093326.1 - TMEM18	30054458	Genome-wide association analyses identify 143 risk variants and putative regulatory mechanisms for type 2 diabetes.
5	2	624034	rs6711012	Obesity	AC093326.1 - TMEM18	23563607	Genome-wide meta-analysis identifies 11 new loci for anthropometric traits and provides insights into genetic architecture.
5	2	624034	rs6711012	Obesity	AC093326.1 - TMEM18	23563607	Genome-wide meta-analysis identifies 11 new loci for anthropometric traits and provides insights into genetic architecture.
5	2	624205	rs6731872	Body fat distribution (arm fat ratio)	AC093326.1 - TMEM18	30664634	Genome-wide association study of body fat distribution identifies adiposity loci and sex-specific genetic effects.
5	2	624205	rs6731872	Body fat distribution (arm fat ratio)	AC093326.1 - TMEM18	30664634	Genome-wide association study of body fat distribution identifies adiposity loci and sex-specific genetic effects.
5	2	624205	rs6731872	Body fat distribution (arm fat ratio)	AC093326.1 - TMEM18	30664634	Genome-wide association study of body fat distribution identifies adiposity loci and sex-specific genetic effects.
5	2	624205	rs6731872	Body fat distribution (leg fat ratio)	AC093326.1 - TMEM18	30664634	Genome-wide association study of body fat distribution identifies adiposity loci and sex-specific genetic effects.
5	2	624205	rs6731872	Body fat distribution (trunk fat ratio)	AC093326.1 - TMEM18	30664634	Genome-wide association study of body fat distribution identifies adiposity loci and sex-specific genetic effects.
5	2	624205	rs6731872	Alcohol consumption (drinks per week) (MTAG)	AC093326.1 - TMEM18	30643251	Association studies of up to 1.2 million individuals yield new insights into the genetic etiology of tobacco and alcohol use.
5	2	624205	rs6731872	Cigarettes smoked per day (MTAG)	AC093326.1 - TMEM18	30643251	Association studies of up to 1.2 million individuals yield new insights into the genetic etiology of tobacco and alcohol use.
5	2	624205	rs6731872	Smoking initiation (ever regular vs never regular)	AC093326.1 - TMEM18	30643251	Association studies of up to 1.2 million individuals yield new insights into the genetic etiology of tobacco and alcohol use.
5	2	624205	rs6731872	Smoking initiation (ever regular vs never regular) (MTAG)	AC093326.1 - TMEM18	30643251	Association studies of up to 1.2 million individuals yield new insights into the genetic etiology of tobacco and alcohol use.
5	2	624210	rs6711254	Age of smoking initiation (MTAG)	AC093326.1 - TMEM18	30643251	Association studies of up to 1.2 million individuals yield new insights into the genetic etiology of tobacco and alcohol use.
5	2	624678	rs2903492	Body mass index	AC093326.1 - TMEM18	23563607	Genome-wide meta-analysis identifies 11 new loci for anthropometric traits and provides insights into genetic architecture.
5	2	628504	rs6744646	Body mass index	AC093326.1 - TMEM18	30595370	Leveraging Polygenic Functional Enrichment to Improve GWAS Power.
5	2	629244	rs12463617	Obesity (early onset extreme)	AC093326.1 - TMEM18	23563609	Genome-wide SNP and CNV analysis identifies common and low-frequency variants associated with severe early-onset obesity.
5	2	629244	rs12463617	Body mass index	AC093326.1 - TMEM18	23669352	Genome-wide analysis of BMI in adolescents and young adults reveals additional insight into the effects of genetic loci over the life course.
5	2	629244	rs12463617	Body mass index	AC093326.1 - TMEM18	24861553	Meta-analysis of genome-wide association studies in East Asian-ancestry populations identifies four new loci for body mass index.
5	2	629601	rs6748821	Obese vs. thin	AC093326.1 - TMEM18	30677029	Genetic architecture of human thinness compared to severe obesity.
5	2	629831	rs6752706	Hand grip strength	AC093326.1 - TMEM18	29691431	Biological Insights Into Muscular Strength: Genetic Findings in the UK Biobank.
5	2	629831	rs6752706	Lung function (FEV1/FVC)	AC093326.1 - TMEM18	30595370	Leveraging Polygenic Functional Enrichment to Improve GWAS Power.
5	2	629881	rs12995480	C-reactive protein levels	AC093326.1 - TMEM18	30388399	Genome Analyses of >200,000 Individuals Identify 58 Loci for Chronic Inflammation and Highlight Pathways that Link Inflammation and Complex Disorders.
5	2	630070	rs66906321	Heel bone mineral density	AC093326.1 - TMEM18	30598549	An atlas of genetic influences on osteoporosis in humans and mice.
5	2	630070	rs66906321	Obesity (extreme)	AC093326.1 - TMEM18	30677029	Genetic architecture of human thinness compared to severe obesity.
5	2	630075	rs73139123	Body mass index	AC093326.1 - TMEM18	28270201	Exploration of haplotype research consortium imputation for genome-wide association studies in 20,032 Generation Scotland participants.
5	2	630323	rs6725549	Body mass index	AC093326.1 - TMEM18	26426971	The Influence of Age and Sex on Genetic Associations with Adult Body Size and Shape: A Large-Scale Genome-Wide Interaction Study.
5	2	631069	rs5017302	Menarche (age at onset)	AC093326.1 - TMEM18	30595370	Leveraging Polygenic Functional Enrichment to Improve GWAS Power.
5	2	632028	rs11127485	Obesity (early onset extreme)	AC093326.1 - TMEM18	20421936	Two new Loci for body-weight regulation identified in a joint analysis of genome-wide association studies for early-onset extreme obesity in French and german study groups.
5	2	632348	rs13021737	Body mass index	AC093326.1 - TMEM18	25673413	Genetic studies of body mass index yield new insights for obesity biology.
5	2	632348	rs13021737	Body mass index	AC093326.1 - TMEM18	25673413	Genetic studies of body mass index yield new insights for obesity biology.
5	2	632348	rs13021737	Body mass index	AC093326.1 - TMEM18	25673413	Genetic studies of body mass index yield new insights for obesity biology.
5	2	632348	rs13021737	Body mass index	AC093326.1 - TMEM18	25673413	Genetic studies of body mass index yield new insights for obesity biology.
5	2	632348	rs13021737	Childhood body mass index	AC093326.1 - TMEM18	26604143	Genome-wide association analysis identifies three new susceptibility loci for childhood body mass index.
5	2	632348	rs13021737	BMI (adjusted for smoking behaviour)	AC093326.1 - TMEM18	28443625	Genome-wide meta-analysis of 241,258 adults accounting for smoking behaviour identifies novel loci for obesity traits.
5	2	632348	rs13021737	BMI (adjusted for smoking behaviour)	AC093326.1 - TMEM18	28443625	Genome-wide meta-analysis of 241,258 adults accounting for smoking behaviour identifies novel loci for obesity traits.
5	2	632348	rs13021737	BMI (adjusted for smoking behaviour)	AC093326.1 - TMEM18	28443625	Genome-wide meta-analysis of 241,258 adults accounting for smoking behaviour identifies novel loci for obesity traits.
5	2	632348	rs13021737	BMI in non-smokers	AC093326.1 - TMEM18	28443625	Genome-wide meta-analysis of 241,258 adults accounting for smoking behaviour identifies novel loci for obesity traits.
5	2	632348	rs13021737	BMI in non-smokers	AC093326.1 - TMEM18	28443625	Genome-wide meta-analysis of 241,258 adults accounting for smoking behaviour identifies novel loci for obesity traits.
5	2	632348	rs13021737	BMI in non-smokers	AC093326.1 - TMEM18	28443625	Genome-wide meta-analysis of 241,258 adults accounting for smoking behaviour identifies novel loci for obesity traits.
5	2	632348	rs13021737	BMI in smokers	AC093326.1 - TMEM18	28443625	Genome-wide meta-analysis of 241,258 adults accounting for smoking behaviour identifies novel loci for obesity traits.
5	2	632348	rs13021737	BMI in smokers	AC093326.1 - TMEM18	28443625	Genome-wide meta-analysis of 241,258 adults accounting for smoking behaviour identifies novel loci for obesity traits.
5	2	632348	rs13021737	BMI in smokers	AC093326.1 - TMEM18	28443625	Genome-wide meta-analysis of 241,258 adults accounting for smoking behaviour identifies novel loci for obesity traits.
5	2	632348	rs13021737	Body mass index (joint analysis main effects and smoking interaction)	AC093326.1 - TMEM18	28443625	Genome-wide meta-analysis of 241,258 adults accounting for smoking behaviour identifies novel loci for obesity traits.
5	2	632348	rs13021737	Body mass index (joint analysis main effects and smoking interaction)	AC093326.1 - TMEM18	28443625	Genome-wide meta-analysis of 241,258 adults accounting for smoking behaviour identifies novel loci for obesity traits.
5	2	632348	rs13021737	Body mass index (joint analysis main effects and smoking interaction)	AC093326.1 - TMEM18	28443625	Genome-wide meta-analysis of 241,258 adults accounting for smoking behaviour identifies novel loci for obesity traits.
5	2	632348	rs13021737	Body mass index	AC093326.1 - TMEM18	28892062	Genome-wide association study identifies 112 new loci for body mass index in the Japanese population.
5	2	632348	rs13021737	Body mass index	AC093326.1 - TMEM18	30108127	A Large Multi-ethnic Genome-Wide Association Study of Adult Body Mass Index Identifies Novel Loci.
5	2	632348	rs13021737	Body mass index	AC093326.1 - TMEM18	26961502	Variants in the FTO and CDKAL1 loci have recessive effects on risk of obesity and type 2 diabetes, respectively.
5	2	632922	rs62105303	Breast size	AC093326.1 - TMEM18	27182965	Detection and interpretation of shared genetic influences on 42 human traits.
5	2	633660	rs62105306	Body mass index (adult)	AC093326.1 - TMEM18	28430825	Discovery and fine-mapping of adiposity loci using high density imputation of genome-wide association studies in individuals of African ancestry: African Ancestry Anthropometry Genetics Consortium.
5	2	633660	rs62105306	Body mass index (adult)	AC093326.1 - TMEM18	28430825	Discovery and fine-mapping of adiposity loci using high density imputation of genome-wide association studies in individuals of African ancestry: African Ancestry Anthropometry Genetics Consortium.
5	2	633660	rs62105306	Body mass index (adult)	AC093326.1 - TMEM18	28430825	Discovery and fine-mapping of adiposity loci using high density imputation of genome-wide association studies in individuals of African ancestry: African Ancestry Anthropometry Genetics Consortium.
5	2	634905	rs6548238	Body mass index	AC093326.1 - TMEM18	19079261	Six new loci associated with body mass index highlight a neuronal influence on body weight regulation.
5	2	635721	rs6755502	Body fat percentage	AC093326.1 - TMEM18	26833246	New loci for body fat percentage reveal link between adiposity and cardiometabolic disease risk.
5	2	635721	rs6755502	Body fat percentage	AC093326.1 - TMEM18	26833246	New loci for body fat percentage reveal link between adiposity and cardiometabolic disease risk.
5	2	635721	rs6755502	Body fat percentage	AC093326.1 - TMEM18	26833246	New loci for body fat percentage reveal link between adiposity and cardiometabolic disease risk.
5	2	635721	rs6755502	Body fat percentage	AC093326.1 - TMEM18	26833246	New loci for body fat percentage reveal link between adiposity and cardiometabolic disease risk.
5	2	635721	rs6755502	Hip circumference	AC093326.1 - TMEM18	25673412	New genetic loci link adipose and insulin biology to body fat distribution.
5	2	635721	rs6755502	Hip circumference	AC093326.1 - TMEM18	25673412	New genetic loci link adipose and insulin biology to body fat distribution.
5	2	635721	rs6755502	Hip circumference	AC093326.1 - TMEM18	25673412	New genetic loci link adipose and insulin biology to body fat distribution.
5	2	635721	rs6755502	Waist circumference	AC093326.1 - TMEM18	25673412	New genetic loci link adipose and insulin biology to body fat distribution.
5	2	635721	rs6755502	Waist circumference	AC093326.1 - TMEM18	25673412	New genetic loci link adipose and insulin biology to body fat distribution.
5	2	635721	rs6755502	Waist circumference	AC093326.1 - TMEM18	25673412	New genetic loci link adipose and insulin biology to body fat distribution.
5	2	636790	rs35142762	Hand grip strength	AC093326.1 - TMEM18	29691431	Biological Insights Into Muscular Strength: Genetic Findings in the UK Biobank.
5	2	638144	rs4854344	Body mass index	AC093326.1 - TMEM18	28448500	Genome-wide physical activity interactions in adiposity - A meta-analysis of 200,452 adults.
5	2	638144	rs4854344	Body mass index (joint analysis main effects and physical activity interaction)	AC093326.1 - TMEM18	28448500	Genome-wide physical activity interactions in adiposity - A meta-analysis of 200,452 adults.
5	2	638144	rs4854344	Body mass index in physically inactive individuals	AC093326.1 - TMEM18	28448500	Genome-wide physical activity interactions in adiposity - A meta-analysis of 200,452 adults.
5	2	638144	rs4854344	Body mass index in physically inactive individuals	AC093326.1 - TMEM18	28448500	Genome-wide physical activity interactions in adiposity - A meta-analysis of 200,452 adults.
5	2	644953	rs7561317	Body mass index	AC093326.1 - TMEM18	19079260	Genome-wide association yields new sequence variants at seven loci that associate with measures of obesity.
5	2	644953	rs7561317	Weight	AC093326.1 - TMEM18	19079260	Genome-wide association yields new sequence variants at seven loci that associate with measures of obesity.
5	2	646364	rs10189761	Obesity	AC093326.1 - TMEM18	23563607	Genome-wide meta-analysis identifies 11 new loci for anthropometric traits and provides insights into genetic architecture.
5	2	646674	rs10190052	Type 2 diabetes	AC093326.1 - TMEM18	24509480	Genome-wide trans-ancestry meta-analysis provides insight into the genetic architecture of type 2 diabetes susceptibility.
5	2	647861	rs4854349	Childhood body mass index	AC093326.1 - TMEM18	26604143	Genome-wide association analysis identifies three new susceptibility loci for childhood body mass index.
5	2	649347	rs1320338	Body mass index x age interaction	AC093326.1 - TMEM18	26426971	The Influence of Age and Sex on Genetic Associations with Adult Body Size and Shape: A Large-Scale Genome-Wide Interaction Study.
5	2	651430	rs12714415	Heel bone mineral density	AC093326.1 - TMEM18	28869591	Identification of 153 new loci associated with heel bone mineral density and functional involvement of GPC6 in osteoporosis.
5	2	651430	rs12714415	Heel bone mineral density	AC093326.1 - TMEM18	28869591	Identification of 153 new loci associated with heel bone mineral density and functional involvement of GPC6 in osteoporosis.
5	2	651430	rs12714415	Heel bone mineral density	AC093326.1 - TMEM18	30048462	Identification of 613 new loci associated with heel bone mineral density and a polygenic risk score for bone mineral density, osteoporosis and fracture.
5	2	653195	rs13396935	Smoking status (ever vs never smokers)	AC093326.1 - TMEM18	30643258	Genome-wide association analyses of risk tolerance and risky behaviors in over 1 million individuals identify hundreds of loci and shared genetic influences.
6	2	45143382	rs542883	Self-reported risk-taking behaviour	CAMKMT - LINC01833	30181555	Genetics of self-reported risk-taking behaviour, trans-ethnic consistency and relevance to brain gene expression.
6	2	45143382	rs542883	Self-reported risk-taking behaviour	CAMKMT - LINC01833	30181555	Genetics of self-reported risk-taking behaviour, trans-ethnic consistency and relevance to brain gene expression.
6	2	45143382	rs542883	Self-reported risk-taking behaviour	CAMKMT - LINC01833	30271922	Genome-wide association study for risk taking propensity indicates shared pathways with body mass index.
6	2	45143382	rs542883	Smoking status (ever vs never smokers)	CAMKMT - LINC01833	30271922	Genome-wide association study for risk taking propensity indicates shared pathways with body mass index.
6	2	45152522	rs4953148	Alcohol use disorder (total score)	LINC01833	30336701	Genome-Wide Association Study Meta-Analysis of the Alcohol Use Disorders Identification Test (AUDIT) in Two Population-Based Cohorts.
6	2	45154908	rs528301	Alcohol and nicotine co-dependence	LINC01833	22488850	Genome-wide search for replicable risk gene regions in alcohol and nicotine co-dependence.
6	2	45154908	rs528301	Alcohol consumption (drinks per week)	LINC01833	30643258	Genome-wide association analyses of risk tolerance and risky behaviors in over 1 million individuals identify hundreds of loci and shared genetic influences.
6	2	45154908	rs528301	Risk-taking tendency (4-domain principal component model)	LINC01833	30643258	Genome-wide association analyses of risk tolerance and risky behaviors in over 1 million individuals identify hundreds of loci and shared genetic influences.
6	2	45154908	rs528301	Smoking initiation	LINC01833	30617275	Meta-analysis of up to 622,409 individuals identifies 40 novel smoking behaviour associated genetic loci.
6	2	45155276	rs13383034	Alcohol consumption (drinks per week)	AC012354.3, LINC01833	30643251	Association studies of up to 1.2 million individuals yield new insights into the genetic etiology of tobacco and alcohol use.
6	2	45157553	rs163524	Intraocular pressure	LINC01833	29617998	Genome-Wide Association Analyses Identify New Loci Influencing Intraocular Pressure.
6	2	45157553	rs163524	Intraocular pressure	LINC01833	30054594	Genome-wide association study of intraocular pressure uncovers new pathways to glaucoma.
6	2	45157553	rs163524	Intraocular pressure	LINC01833	29785010	Genome-wide analyses identify 68 new loci associated with intraocular pressure and improve risk prediction for primary open-angle glaucoma.
6	2	45159091	rs1004787	Smoking status	LINC01833	30595370	Leveraging Polygenic Functional Enrichment to Improve GWAS Power.
6	2	45159091	rs1004787	Smoking status (ever vs never smokers)	LINC01833	30643258	Genome-wide association analyses of risk tolerance and risky behaviors in over 1 million individuals identify hundreds of loci and shared genetic influences.
6	2	45159091	rs1004787	Age of smoking initiation (MTAG)	LINC01833	30643251	Association studies of up to 1.2 million individuals yield new insights into the genetic etiology of tobacco and alcohol use.
6	2	45159091	rs1004787	Alcohol consumption (drinks per week)	LINC01833	30643251	Association studies of up to 1.2 million individuals yield new insights into the genetic etiology of tobacco and alcohol use.
6	2	45159091	rs1004787	Alcohol consumption (drinks per week) (MTAG)	LINC01833	30643251	Association studies of up to 1.2 million individuals yield new insights into the genetic etiology of tobacco and alcohol use.
6	2	45159091	rs1004787	Smoking cessation (MTAG)	LINC01833	30643251	Association studies of up to 1.2 million individuals yield new insights into the genetic etiology of tobacco and alcohol use.
6	2	45159091	rs1004787	Smoking initiation (ever regular vs never regular)	LINC01833	30643251	Association studies of up to 1.2 million individuals yield new insights into the genetic etiology of tobacco and alcohol use.
6	2	45159091	rs1004787	Smoking initiation (ever regular vs never regular) (MTAG)	LINC01833	30643251	Association studies of up to 1.2 million individuals yield new insights into the genetic etiology of tobacco and alcohol use.
6	2	45167886	rs741813	Educational attainment (MTAG)	SIX3-AS1	30038396	Gene discovery and polygenic prediction from a genome-wide association study of educational attainment in 1.1 million individuals.
6	2	45167886	rs741813	Highest math class taken (MTAG)	SIX3-AS1	30038396	Gene discovery and polygenic prediction from a genome-wide association study of educational attainment in 1.1 million individuals.
6	2	45170153	rs4953152	Reaction time	SIX3	29844566	Study of 300,486 individuals identifies 148 independent genetic loci influencing general cognitive function.
6	2	45170153	rs4953152	Irritable mood	SIX3	29500382	Item-level analyses reveal genetic heterogeneity in neuroticism.
6	2	45171546	rs62131236	Intelligence	SIX3	29942086	Genome-wide association meta-analysis in 269,867 individuals identifies new genetic and functional links to intelligence.
6	2	45171546	rs62131236	General cognitive ability	SIX3	29844566	Study of 300,486 individuals identifies 148 independent genetic loci influencing general cognitive function.
6	2	45175289	rs338070	Menarche (age at onset)	SIX3 - AC012354.1	30595370	Leveraging Polygenic Functional Enrichment to Improve GWAS Power.
6	2	45175521	rs534567	Adventurousness	SIX3 - AC012354.1	30643258	Genome-wide association analyses of risk tolerance and risky behaviors in over 1 million individuals identify hundreds of loci and shared genetic influences.
6	2	45175585	rs173076	General risk tolerance (MTAG)	SIX3 - AC012354.1	30643258	Genome-wide association analyses of risk tolerance and risky behaviors in over 1 million individuals identify hundreds of loci and shared genetic influences.
6	2	45192000	rs10168523	Glycated hemoglobin levels	AC012354.1	29170429	Genome-wide meta-analysis in Japanese populations identifies novel variants at the TMC6-TMC8 and SIX3-SIX2 loci associated with HbA1c.
7	2	80998961	rs1845018	Smoking initiation (ever regular vs never regular) (MTAG)	AC012355.1	30643251	Association studies of up to 1.2 million individuals yield new insights into the genetic etiology of tobacco and alcohol use.
7	2	80999398	rs12714017	Smoking initiation (ever regular vs never regular)	AC012355.1	30643251	Association studies of up to 1.2 million individuals yield new insights into the genetic etiology of tobacco and alcohol use.
7	2	81013736	rs1492546	Smoking status	AC012355.1	30595370	Leveraging Polygenic Functional Enrichment to Improve GWAS Power.
7	2	81013736	rs1492546	Smoking status (ever vs never smokers)	AC012355.1	30643258	Genome-wide association analyses of risk tolerance and risky behaviors in over 1 million individuals identify hundreds of loci and shared genetic influences.
8	2	104057364	rs1368546	Risk-taking tendency (4-domain principal component model)	AC010881.1 - AC092568.1	30643258	Genome-wide association analyses of risk tolerance and risky behaviors in over 1 million individuals identify hundreds of loci and shared genetic influences.
8	2	104059283	rs1433309	Reaction time	AC010881.1 - AC092568.1	29844566	Study of 300,486 individuals identifies 148 independent genetic loci influencing general cognitive function.
8	2	104059283	rs1433309	General risk tolerance (MTAG)	AC010881.1 - AC092568.1	30643258	Genome-wide association analyses of risk tolerance and risky behaviors in over 1 million individuals identify hundreds of loci and shared genetic influences.
8	2	104064726	rs1368549	Feeling nervous	AC010881.1 - AC092568.1	29500382	Item-level analyses reveal genetic heterogeneity in neuroticism.
8	2	104069183	rs1040124	Age at first sexual intercourse	AC010881.1 - AC092568.1	27089180	Physical and neurobehavioral determinants of reproductive onset and success.
8	2	104069784	rs266067	Reaction time	AC010881.1 - AC092568.1	29844566	Study of 300,486 individuals identifies 148 independent genetic loci influencing general cognitive function.
8	2	104072110	rs2672852	Worry	AC010881.1 - AC092568.1	29942085	Meta-analysis of genome-wide association studies for neuroticism in 449,484 individuals identifies novel genetic loci and pathways.
8	2	104072110	rs2672852	Anxiety/tension (special factor of neuroticism)	AC010881.1 - AC092568.1	30867560	Genetic contributions to two special factors of neuroticism are associated with affluence, higher intelligence, better health, and longer life.
8	2	104076420	rs266069	Smoking initiation (ever regular vs never regular) (MTAG)	AC010881.1 - AC092568.1	30643251	Association studies of up to 1.2 million individuals yield new insights into the genetic etiology of tobacco and alcohol use.
8	2	104078655	rs1368550	Smoking status (ever vs never smokers)	AC010881.1 - AC092568.1	30643258	Genome-wide association analyses of risk tolerance and risky behaviors in over 1 million individuals identify hundreds of loci and shared genetic influences.
8	2	104084861	rs266060	Number of sexual partners	AC010881.1 - AC092568.1	30643258	Genome-wide association analyses of risk tolerance and risky behaviors in over 1 million individuals identify hundreds of loci and shared genetic influences.
8	2	104089943	rs1093422	Pneumonia	AC010881.1 - AC092568.1	28928442	Genome-wide association and HLA region fine-mapping studies identify susceptibility loci for multiple common infections.
8	2	104090213	rs266053	Photic sneeze reflex	AC010881.1 - AC092568.1	27182965	Detection and interpretation of shared genetic influences on 42 human traits.
8	2	104126983	rs1901477	Smoking initiation (ever regular vs never regular)	AC092568.1 - AC018880.1	30643251	Association studies of up to 1.2 million individuals yield new insights into the genetic etiology of tobacco and alcohol use.
8	2	104150891	rs6738833	Smoking initiation	AC018880.1 - AC018880.2	30617275	Meta-analysis of up to 622,409 individuals identifies 40 novel smoking behaviour associated genetic loci.
8	2	104164950	rs4851031	Feeling nervous	AC018880.1 - AC018880.2	29500382	Item-level analyses reveal genetic heterogeneity in neuroticism.
8	2	104179699	rs10174328	Anxiety/tension (special factor of neuroticism)	AC018880.1 - AC018880.2	30867560	Genetic contributions to two special factors of neuroticism are associated with affluence, higher intelligence, better health, and longer life.
8	2	104204520	rs1869073	Age of smoking initiation (MTAG)	AC018880.1 - AC018880.2	30643251	Association studies of up to 1.2 million individuals yield new insights into the genetic etiology of tobacco and alcohol use.
8	2	104268285	rs264974	Smoking status	AC018880.2 - AC013727.1	30595370	Leveraging Polygenic Functional Enrichment to Improve GWAS Power.
8	2	104269262	rs264979	Reaction time	AC018880.2 - AC013727.1	29844566	Study of 300,486 individuals identifies 148 independent genetic loci influencing general cognitive function.
8	2	104275976	rs264923	Feeling nervous	AC018880.2 - AC013727.1	29500382	Item-level analyses reveal genetic heterogeneity in neuroticism.
8	2	104298541	rs264943	HIV-1 viral setpoint	AC018880.2 - AC013727.1	22174851	Genomewide association study for determinants of HIV-1 acquisition and viral set point in HIV-1 serodiscordant couples with quantified virus exposure.
8	2	104303311	rs264952	Smoking cessation (MTAG)	AC018880.2 - AC013727.1	30643251	Association studies of up to 1.2 million individuals yield new insights into the genetic etiology of tobacco and alcohol use.
8	2	104354232	rs12712181	Reaction time	AC018880.2 - AC013727.1	29844566	Study of 300,486 individuals identifies 148 independent genetic loci influencing general cognitive function.
8	2	104420858	rs6707445	Body mass index	AC018880.2 - AC013727.1	30595370	Leveraging Polygenic Functional Enrichment to Improve GWAS Power.
8	2	104441546	rs2570497	Educational attainment (years of education)	AC018880.2 - AC013727.1	30038396	Gene discovery and polygenic prediction from a genome-wide association study of educational attainment in 1.1 million individuals.
8	2	104441546	rs2570497	Educational attainment (MTAG)	AC018880.2 - AC013727.1	30038396	Gene discovery and polygenic prediction from a genome-wide association study of educational attainment in 1.1 million individuals.
8	2	104441546	rs2570497	Educational attainment (years of education)	AC018880.2 - AC013727.1	30595370	Leveraging Polygenic Functional Enrichment to Improve GWAS Power.
8	2	104443942	rs2570495	Highest math class taken (MTAG)	AC018880.2 - AC013727.1	30038396	Gene discovery and polygenic prediction from a genome-wide association study of educational attainment in 1.1 million individuals.
8	2	104451134	rs1550536	Highest math class taken	AC018880.2 - AC013727.1	30038396	Gene discovery and polygenic prediction from a genome-wide association study of educational attainment in 1.1 million individuals.
8	2	104469412	rs2945451	Depression (broad)	AC018880.2 - AC013727.1	29662059	Genome-wide association study of depression phenotypes in UK Biobank identifies variants in excitatory synaptic pathways.
8	2	104479862	rs1441102	Reaction time	AC013727.1	29844566	Study of 300,486 individuals identifies 148 independent genetic loci influencing general cognitive function.
8	2	104479862	rs1441102	Depressive symptoms	AC013727.1	30643256	Multivariate genome-wide analyses of the well-being spectrum.
8	2	104490982	rs67881017	Self-reported math ability (MTAG)	AC013727.1, LINC01965	30038396	Gene discovery and polygenic prediction from a genome-wide association study of educational attainment in 1.1 million individuals.
9	2	145324977	rs16823866	White blood cell count (basophil)	LINC01412	27863252	The Allelic Landscape of Human Blood Cell Trait Variation and Links to Common Complex Disease.
9	2	145324977	rs16823866	White blood cell count (basophil)	LINC01412	29403010	Genetic analysis of quantitative traits in the Japanese population links cell types to complex human diseases.
9	2	145343426	rs1559964	Basophil percentage of granulocytes	LINC01412 - TEX41	27863252	The Allelic Landscape of Human Blood Cell Trait Variation and Links to Common Complex Disease.
9	2	145343426	rs1559964	Basophil percentage of white cells	LINC01412 - TEX41	27863252	The Allelic Landscape of Human Blood Cell Trait Variation and Links to Common Complex Disease.
9	2	145348057	rs4662382	Educational attainment (MTAG)	LINC01412 - TEX41	30038396	Gene discovery and polygenic prediction from a genome-wide association study of educational attainment in 1.1 million individuals.
9	2	145351120	rs1427506	Smoking status	LINC01412 - TEX41	30595370	Leveraging Polygenic Functional Enrichment to Improve GWAS Power.
9	2	145358203	rs74640750	Highest math class taken (MTAG)	LINC01412 - TEX41	30038396	Gene discovery and polygenic prediction from a genome-wide association study of educational attainment in 1.1 million individuals.
9	2	145358203	rs74640750	Self-reported math ability (MTAG)	LINC01412 - TEX41	30038396	Gene discovery and polygenic prediction from a genome-wide association study of educational attainment in 1.1 million individuals.
9	2	145359909	rs10496964	Generalized epilepsy	LINC01412 - TEX41	22949513	Genome-wide association analysis of genetic generalized epilepsies implicates susceptibility loci at 1q43, 2p16.1, 2q22.3 and 17q21.32.
9	2	145381225	rs13020210	Childhood absence epilepsy	LINC01412 - TEX41	30531953	Genome-wide mega-analysis identifies 16 loci and highlights diverse biological mechanisms in the common epilepsies.
9	2	145400317	rs1427499	Eosinophil counts	LINC01412 - TEX41	30595370	Leveraging Polygenic Functional Enrichment to Improve GWAS Power.
9	2	145400317	rs1427499	Smoking initiation (ever regular vs never regular) (MTAG)	LINC01412 - TEX41	30643251	Association studies of up to 1.2 million individuals yield new insights into the genetic etiology of tobacco and alcohol use.
9	2	145412271	rs74697736	Smoking status (ever vs never smokers)	LINC01412 - TEX41	30643258	Genome-wide association analyses of risk tolerance and risky behaviors in over 1 million individuals identify hundreds of loci and shared genetic influences.
9	2	145412271	rs74697736	Smoking initiation (ever regular vs never regular)	LINC01412 - TEX41	30643251	Association studies of up to 1.2 million individuals yield new insights into the genetic etiology of tobacco and alcohol use.
9	2	145435199	rs726857, rs6745079	Erectile dysfunction	TEX41	30583798	GWAS Identifies Risk Locus for Erectile Dysfunction and Implicates Hypothalamic Neurobiology and Diabetes in Etiology.
9	2	145465576	rs10928224	Intraocular pressure	TEX41	29785010	Genome-wide analyses identify 68 new loci associated with intraocular pressure and improve risk prediction for primary open-angle glaucoma.
9	2	145465576	rs10928224	Age of smoking initiation (MTAG)	TEX41	30643251	Association studies of up to 1.2 million individuals yield new insights into the genetic etiology of tobacco and alcohol use.
9	2	145477217	rs3856364	White blood cell count	TEX41	30595370	Leveraging Polygenic Functional Enrichment to Improve GWAS Power.
9	2	145597356	rs10196836	General cognitive ability	TEX41	29844566	Study of 300,486 individuals identifies 148 independent genetic loci influencing general cognitive function.
9	2	145601057	rs1384781	Self-reported math ability (MTAG)	TEX41	30038396	Gene discovery and polygenic prediction from a genome-wide association study of educational attainment in 1.1 million individuals.
9	2	145653287	rs17479393	Chin dimples	TEX41	27182965	Detection and interpretation of shared genetic influences on 42 human traits.
9	2	145653287	rs17479393	Male-pattern baldness	TEX41	30573740	Dissection of genetic variation and evidence for pleiotropy in male pattern baldness.
9	2	145653287	rs17479393	Balding type 1	TEX41	30595370	Leveraging Polygenic Functional Enrichment to Improve GWAS Power.
9	2	145678114	rs10928235	Male-pattern baldness	TEX41	28196072	Genetic prediction of male pattern baldness.
9	2	145678114	rs10928235	Smoking status (ever vs never smokers)	TEX41	30643258	Genome-wide association analyses of risk tolerance and risky behaviors in over 1 million individuals identify hundreds of loci and shared genetic influences.
9	2	145681570	rs58117425	Diastolic blood pressure	TEX41	27841878	Genome-wide association analyses using electronic health records identify new loci influencing blood pressure variation.
9	2	145701992	rs786250	General risk tolerance (MTAG)	TEX41	30643258	Genome-wide association analyses of risk tolerance and risky behaviors in over 1 million individuals identify hundreds of loci and shared genetic influences.
9	2	145720139	rs72854462	Red blood cell count	TEX41	30595370	Leveraging Polygenic Functional Enrichment to Improve GWAS Power.
9	2	145726621	rs55944332	Diastolic blood pressure	TEX41	28739976	Novel Blood Pressure Locus and Gene Discovery Using Genome-Wide Association Study and Expression Data Sets From Blood and the Kidney.
9	2	145726621	rs55944332	Diastolic blood pressure	TEX41	28739976	Novel Blood Pressure Locus and Gene Discovery Using Genome-Wide Association Study and Expression Data Sets From Blood and the Kidney.
9	2	145764746	rs12691702	Lobe attachment (rater-scored or self-reported)	TEX41	29198719	Multiethnic GWAS Reveals Polygenic Architecture of Earlobe Attachment.
9	2	145783282	rs2246363	Hemoglobin concentration	TEX41	27863252	The Allelic Landscape of Human Blood Cell Trait Variation and Links to Common Complex Disease.
9	2	146023607	rs10928243	Lobe attachment (rater-scored or self-reported)	TEX41 - AC096666.1	29198719	Multiethnic GWAS Reveals Polygenic Architecture of Earlobe Attachment.
9	2	146034665	rs4662236	Self-reported math ability (MTAG)	TEX41 - AC096666.1	30038396	Gene discovery and polygenic prediction from a genome-wide association study of educational attainment in 1.1 million individuals.
9	2	146044052	rs1822881	Attention deficit hyperactivity disorder (inattention symptoms)	TEX41 - AC096666.1	23527680	Genome-wide association study of inattention and hyperactivity-impulsivity measured as quantitative traits.
9	2	146045565	rs11687420	Attention deficit hyperactivity disorder (inattention symptoms)	TEX41 - AC096666.1	23527680	Genome-wide association study of inattention and hyperactivity-impulsivity measured as quantitative traits.
9	2	146071853	rs10180522	Attention deficit hyperactivity disorder (inattention symptoms)	AC096666.1	23527680	Genome-wide association study of inattention and hyperactivity-impulsivity measured as quantitative traits.
9	2	146092756	rs13407123	Attention deficit hyperactivity disorder (inattention symptoms)	AC096666.1 - RPL6P5	23527680	Genome-wide association study of inattention and hyperactivity-impulsivity measured as quantitative traits.
9	2	146113733	rs961414	Smoking status (ever vs never smokers)	RPL6P5 - AC092484.1	30643258	Genome-wide association analyses of risk tolerance and risky behaviors in over 1 million individuals identify hundreds of loci and shared genetic influences.
9	2	146119018	rs1533426	Photic sneeze reflex	RPL6P5 - AC092484.1	27182965	Detection and interpretation of shared genetic influences on 42 human traits.
9	2	146123058	rs7571606	Smoking initiation (ever regular vs never regular) (MTAG)	RPL6P5 - AC092484.1	30643251	Association studies of up to 1.2 million individuals yield new insights into the genetic etiology of tobacco and alcohol use.
9	2	146125523	rs10427255	Common traits (Other)	RPL6P5 - AC092484.1	20585627	Web-based, participant-driven studies yield novel genetic associations for common traits.
9	2	146125523	rs10427255	Smoking initiation	RPL6P5 - AC092484.1	30617275	Meta-analysis of up to 622,409 individuals identifies 40 novel smoking behaviour associated genetic loci.
9	2	146125523	rs10427255	Photic sneeze reflex	RPL6P5 - AC092484.1	30899065	A genome-wide association study on photic sneeze reflex in the Chinese population.
9	2	146140132	rs6756212	Smoking cessation (MTAG)	RPL6P5 - AC092484.1	30643251	Association studies of up to 1.2 million individuals yield new insights into the genetic etiology of tobacco and alcohol use.
9	2	146140132	rs6756212	Smoking initiation (ever regular vs never regular)	RPL6P5 - AC092484.1	30643251	Association studies of up to 1.2 million individuals yield new insights into the genetic etiology of tobacco and alcohol use.
9	2	146146452	rs34338764	Lobe attachment (rater-scored or self-reported)	RPL6P5 - AC092484.1	29198719	Multiethnic GWAS Reveals Polygenic Architecture of Earlobe Attachment.
9	2	146152255	rs1516142	Adolescent idiopathic scoliosis	RPL6P5 - AC092484.1	30019117	The coexistence of copy number variations (CNVs) and single nucleotide polymorphisms (SNPs) at a locus can result in distorted calculations of the significance in associating SNPs to disease.
9	2	146166521	rs12996225	Diastolic blood pressure	RPL6P5 - AC092484.1	28135244	Genome-wide association analysis identifies novel blood pressure loci and offers biological insights into cardiovascular risk.
9	2	146175106	rs2890772	Risk-taking tendency (4-domain principal component model)	RPL6P5 - AC092484.1	30643258	Genome-wide association analyses of risk tolerance and risky behaviors in over 1 million individuals identify hundreds of loci and shared genetic influences.
9	2	146243333	rs11694518	Smoking initiation	RPL6P5 - AC092484.1	30617275	Meta-analysis of up to 622,409 individuals identifies 40 novel smoking behaviour associated genetic loci.
9	2	146272860	rs34570306	Diastolic blood pressure	RPL6P5 - AC092484.1	30224653	Genetic analysis of over 1 million people identifies 535 new loci associated with blood pressure traits.
9	2	146283610	rs3076896	Smoking initiation (ever regular vs never regular)	RPL6P5 - AC092484.1	30643251	Association studies of up to 1.2 million individuals yield new insights into the genetic etiology of tobacco and alcohol use.
9	2	146316319	rs10193706	Smoking status	RPL6P5 - AC092484.1	30595370	Leveraging Polygenic Functional Enrichment to Improve GWAS Power.
10	2	162800372	rs13022438	Smoking initiation	SLC4A10	30617275	Meta-analysis of up to 622,409 individuals identifies 40 novel smoking behaviour associated genetic loci.
10	2	162802184	rs11693702	Cognitive performance	SLC4A10	30038396	Gene discovery and polygenic prediction from a genome-wide association study of educational attainment in 1.1 million individuals.
10	2	162802184	rs11693702	Smoking status	SLC4A10	30595370	Leveraging Polygenic Functional Enrichment to Improve GWAS Power.
10	2	162802993	rs12474587	Age of smoking initiation (MTAG)	SLC4A10	30643251	Association studies of up to 1.2 million individuals yield new insights into the genetic etiology of tobacco and alcohol use.
10	2	162802993	rs12474587	Smoking initiation (ever regular vs never regular)	SLC4A10	30643251	Association studies of up to 1.2 million individuals yield new insights into the genetic etiology of tobacco and alcohol use.
10	2	162802993	rs12474587	Smoking initiation (ever regular vs never regular) (MTAG)	SLC4A10	30643251	Association studies of up to 1.2 million individuals yield new insights into the genetic etiology of tobacco and alcohol use.
10	2	162813807	rs10221808	Educational attainment (years of education)	SLC4A10	30038396	Gene discovery and polygenic prediction from a genome-wide association study of educational attainment in 1.1 million individuals.
10	2	162813807	rs10221808	Educational attainment (years of education)	SLC4A10	30595370	Leveraging Polygenic Functional Enrichment to Improve GWAS Power.
10	2	162815262	rs12466127	Alcohol consumption (drinks per week) (MTAG)	SLC4A10	30643251	Association studies of up to 1.2 million individuals yield new insights into the genetic etiology of tobacco and alcohol use.
10	2	162816728	rs12472555	Regular attendance at a pub or social club	SLC4A10	29970889	Elucidating the genetic basis of social interaction and isolation.
10	2	162818621	rs4500960	Educational attainment (years of education)	SLC4A10	27225129	Genome-wide association study identifies 74 loci associated with educational attainment.
10	2	162818621	rs4500960	General cognitive ability	SLC4A10	29844566	Study of 300,486 individuals identifies 148 independent genetic loci influencing general cognitive function.
10	2	162818621	rs4500960	Educational attainment (years of education)	SLC4A10	30038396	Gene discovery and polygenic prediction from a genome-wide association study of educational attainment in 1.1 million individuals.
10	2	162818621	rs4500960	Cognitive performance (MTAG)	SLC4A10	30038396	Gene discovery and polygenic prediction from a genome-wide association study of educational attainment in 1.1 million individuals.
10	2	162818621	rs4500960	Educational attainment (MTAG)	SLC4A10	30038396	Gene discovery and polygenic prediction from a genome-wide association study of educational attainment in 1.1 million individuals.
10	2	162818621	rs4500960	Highest math class taken	SLC4A10	30038396	Gene discovery and polygenic prediction from a genome-wide association study of educational attainment in 1.1 million individuals.
10	2	162818621	rs4500960	Highest math class taken (MTAG)	SLC4A10	30038396	Gene discovery and polygenic prediction from a genome-wide association study of educational attainment in 1.1 million individuals.
10	2	162828001	rs4664442	Intelligence (MTAG)	SLC4A10	29326435	A combined analysis of genetically correlated traits identifies 187 loci and a role for neurogenesis and myelination in intelligence.
10	2	162828001	rs4664442	Smoking status (ever vs never smokers)	SLC4A10	30643258	Genome-wide association analyses of risk tolerance and risky behaviors in over 1 million individuals identify hundreds of loci and shared genetic influences.
10	2	162831756	rs4295021	Number of children	SLC4A10	25742292	Genome-wide association study of parity in Bangladeshi women.
10	2	162831756	rs4295021	Number of pregnancies	SLC4A10	25742292	Genome-wide association study of parity in Bangladeshi women.
10	2	162843078	rs2909455	Subiculum volume	SLC4A10 - DPP4	30279459	Brain scans from 21,297 individuals reveal the genetic architecture of hippocampal subfield volumes.
10	2	162845565	rs1861979	Dentate gyrus molecular layer volume	SLC4A10 - DPP4	30279459	Brain scans from 21,297 individuals reveal the genetic architecture of hippocampal subfield volumes.
10	2	162845565	rs1861979	Hippocampal tail volume	SLC4A10 - DPP4	30279459	Brain scans from 21,297 individuals reveal the genetic architecture of hippocampal subfield volumes.
10	2	162845565	rs1861979	Total hippocampal volume	SLC4A10 - DPP4	30279459	Brain scans from 21,297 individuals reveal the genetic architecture of hippocampal subfield volumes.
10	2	162845855	rs2909457	Schizophrenia	SLC4A10 - DPP4	25056061	Biological insights from 108 schizophrenia-associated genetic loci.
10	2	162845855	rs2909457	Schizophrenia	SLC4A10 - DPP4	26198764	Genome-wide association study of schizophrenia in Ashkenazi Jews.
10	2	162846439	rs2909443	Hippocampal tail volume (corrected for total hippocampal volume)	SLC4A10 - DPP4	30279459	Brain scans from 21,297 individuals reveal the genetic architecture of hippocampal subfield volumes.
10	2	162851147	rs12617656	Rheumatoid arthritis	DPP4	24782177	Novel risk loci for rheumatoid arthritis in Han Chinese and congruence with risk variants in Europeans.
10	2	162851147	rs12617656	Rheumatoid arthritis	DPP4	24782177	Novel risk loci for rheumatoid arthritis in Han Chinese and congruence with risk variants in Europeans.
10	2	162852079	rs4140685	Intelligence (MTAG)	DPP4	29326435	A combined analysis of genetically correlated traits identifies 187 loci and a role for neurogenesis and myelination in intelligence.
10	2	162856148	rs2268894	Cognitive ability	DPP4	29186694	Large-Scale Cognitive GWAS Meta-Analysis Reveals Tissue-Specific Neural Expression and Potential Nootropic Drug Targets.
10	2	162856148	rs2268894	Cognitive ability (MTAG)	DPP4	29186694	Large-Scale Cognitive GWAS Meta-Analysis Reveals Tissue-Specific Neural Expression and Potential Nootropic Drug Targets.
10	2	162856148	rs2268894	Intelligence	DPP4	29942086	Genome-wide association meta-analysis in 269,867 individuals identifies new genetic and functional links to intelligence.
10	2	162856148	rs2268894	Self-reported math ability	DPP4	30038396	Gene discovery and polygenic prediction from a genome-wide association study of educational attainment in 1.1 million individuals.
10	2	162856148	rs2268894	Self-reported math ability (MTAG)	DPP4	30038396	Gene discovery and polygenic prediction from a genome-wide association study of educational attainment in 1.1 million individuals.
10	2	162856148	rs2268894	Hippocampal volume	DPP4	30818988	Genetic Markers of ADHD-Related Variations in Intracranial Volume.
10	2	162866992	rs2389643	White blood cell count	DPP4	30595370	Leveraging Polygenic Functional Enrichment to Improve GWAS Power.
10	2	162867613	rs10166311	Educational attainment	DPP4	25201988	Common genetic variants associated with cognitive performance identified using the proxy-phenotype method.
10	2	162888055	rs2284871	Intelligence	DPP4	29942086	Genome-wide association meta-analysis in 269,867 individuals identifies new genetic and functional links to intelligence.
10	2	162888055	rs2284871	General cognitive ability	DPP4	29844566	Study of 300,486 individuals identifies 148 independent genetic loci influencing general cognitive function.
10	2	162910223	rs6741949	Hippocampal volume	DPP4	22504421	Common variants at 12q14 and 12q24 are associated with hippocampal volume.
10	2	162910223	rs6741949	Intelligence (MTAG)	DPP4	29326435	A combined analysis of genetically correlated traits identifies 187 loci and a role for neurogenesis and myelination in intelligence.
10	2	162910223	rs6741949	General cognitive ability	DPP4	29844566	Study of 300,486 individuals identifies 148 independent genetic loci influencing general cognitive function.
10	2	162910403	rs4664446	Intelligence (MTAG)	DPP4	29326435	A combined analysis of genetically correlated traits identifies 187 loci and a role for neurogenesis and myelination in intelligence.
11	3	34421745	rs1919621	Smoking status (ever vs never smokers)	LINC01811	30643258	Genome-wide association analyses of risk tolerance and risky behaviors in over 1 million individuals identify hundreds of loci and shared genetic influences.
11	3	34422170	rs12487411	Smoking status	LINC01811	30595370	Leveraging Polygenic Functional Enrichment to Improve GWAS Power.
11	3	34477170	rs10510659	Lung function (FVC)	LINC01811	30595370	Leveraging Polygenic Functional Enrichment to Improve GWAS Power.
12	3	84972676	rs9832119	Alcohol consumption (drinks per week)	LINC02025 - CADM2	30643258	Genome-wide association analyses of risk tolerance and risky behaviors in over 1 million individuals identify hundreds of loci and shared genetic influences.
12	3	84986088	rs6803322	Pulse pressure	LINC02025 - CADM2	27841878	Genome-wide association analyses using electronic health records identify new loci influencing blood pressure variation.
12	3	84986088	rs6803322	Systolic blood pressure	LINC02025 - CADM2	27841878	Genome-wide association analyses using electronic health records identify new loci influencing blood pressure variation.
12	3	85009817	rs9870384	Worry	CADM2	29942085	Meta-analysis of genome-wide association studies for neuroticism in 449,484 individuals identifies novel genetic loci and pathways.
12	3	85015779	rs1248860	Vigorous physical activity	CADM2	29899525	Genome-wide association study of habitual physical activity in over 377,000 UK Biobank participants identifies multiple variants including CADM2 and APOE.
12	3	85015779	rs1248860	Worry	CADM2	29942085	Meta-analysis of genome-wide association studies for neuroticism in 449,484 individuals identifies novel genetic loci and pathways.
12	3	85040649	rs6768455	Diffusing capacity of carbon monoxide	CADM2	30694715	Genome-Wide Association Analysis of Single Breath Diffusing Capacity of Carbon Monoxide (DLCO).
12	3	85056521	rs2035562	Moderate to vigorous physical activity levels	CADM2	29899525	Genome-wide association study of habitual physical activity in over 377,000 UK Biobank participants identifies multiple variants including CADM2 and APOE.
12	3	85057349	rs7651996	Cannabis use	CADM2	30150663	GWAS of lifetime cannabis use reveals new risk loci, genetic overlap with psychiatric traits, and a causal influence of schizophrenia.
12	3	85065229	rs1872556	Highest math class taken (MTAG)	CADM2	30038396	Gene discovery and polygenic prediction from a genome-wide association study of educational attainment in 1.1 million individuals.
12	3	85067018	rs9816652	Feeling nervous	CADM2	29500382	Item-level analyses reveal genetic heterogeneity in neuroticism.
12	3	85082588	rs1016306	Well-being spectrum (multivariate analysis)	CADM2	30643256	Multivariate genome-wide analyses of the well-being spectrum.
12	3	85158566	rs9837462	Worry	CADM2	29942085	Meta-analysis of genome-wide association studies for neuroticism in 449,484 individuals identifies novel genetic loci and pathways.
12	3	85236425	rs1376935	Alcohol consumption	CADM2	28937693	Genome-wide association study of alcohol consumption and genetic overlap with other health-related traits in UK Biobank (N=112 117).
12	3	85264266	rs13078384	Alcohol consumption in current drinkers	CADM2	28937693	Genome-wide association study of alcohol consumption and genetic overlap with other health-related traits in UK Biobank (N=112 117).
12	3	85264266	rs13078384	Feeling nervous	CADM2	29500382	Item-level analyses reveal genetic heterogeneity in neuroticism.
12	3	85371400	rs818215	Feeling fed-up	CADM2	29500382	Item-level analyses reveal genetic heterogeneity in neuroticism.
12	3	85374589	rs818219	Worry	CADM2	29942085	Meta-analysis of genome-wide association studies for neuroticism in 449,484 individuals identifies novel genetic loci and pathways.
12	3	85382140	rs818225	General factor of neuroticism	CADM2	30867560	Genetic contributions to two special factors of neuroticism are associated with affluence, higher intelligence, better health, and longer life.
12	3	85391672	rs9811546	Worry	CADM2	29942085	Meta-analysis of genome-wide association studies for neuroticism in 449,484 individuals identifies novel genetic loci and pathways.
12	3	85391672	rs9811546	Feeling tense	CADM2	29500382	Item-level analyses reveal genetic heterogeneity in neuroticism.
12	3	85393815	rs62253086	General cognitive ability	CADM2	29844566	Study of 300,486 individuals identifies 148 independent genetic loci influencing general cognitive function.
12	3	85394772	rs67028245	Alcohol consumption	CADM2	28937693	Genome-wide association study of alcohol consumption and genetic overlap with other health-related traits in UK Biobank (N=112 117).
12	3	85397049	rs76508707	Worry	CADM2	29942085	Meta-analysis of genome-wide association studies for neuroticism in 449,484 individuals identifies novel genetic loci and pathways.
12	3	85397049	rs76508707	Systolic blood pressure	CADM2	30595370	Leveraging Polygenic Functional Enrichment to Improve GWAS Power.
12	3	85397049	rs76508707	Anxiety/tension (special factor of neuroticism)	CADM2	30867560	Genetic contributions to two special factors of neuroticism are associated with affluence, higher intelligence, better health, and longer life.
12	3	85397118	rs9830359	Intelligence (MTAG)	CADM2	29326435	A combined analysis of genetically correlated traits identifies 187 loci and a role for neurogenesis and myelination in intelligence.
12	3	85397118	rs9830359	Educational attainment (years of education)	CADM2	30038396	Gene discovery and polygenic prediction from a genome-wide association study of educational attainment in 1.1 million individuals.
12	3	85397118	rs9830359	Cognitive performance (MTAG)	CADM2	30038396	Gene discovery and polygenic prediction from a genome-wide association study of educational attainment in 1.1 million individuals.
12	3	85397118	rs9830359	Educational attainment (MTAG)	CADM2	30038396	Gene discovery and polygenic prediction from a genome-wide association study of educational attainment in 1.1 million individuals.
12	3	85397118	rs9830359	Highest math class taken (MTAG)	CADM2	30038396	Gene discovery and polygenic prediction from a genome-wide association study of educational attainment in 1.1 million individuals.
12	3	85400801	rs62253088	Strenuous sports or other exercises	CADM2	29899525	Genome-wide association study of habitual physical activity in over 377,000 UK Biobank participants identifies multiple variants including CADM2 and APOE.
12	3	85402469	rs9861237	Worry	CADM2	29942085	Meta-analysis of genome-wide association studies for neuroticism in 449,484 individuals identifies novel genetic loci and pathways.
12	3	85405501	rs9822731	Neuroticism	CADM2	30643256	Multivariate genome-wide analyses of the well-being spectrum.
12	3	85405501	rs9822731	Alcohol consumption (drinks per week)	CADM2	30643258	Genome-wide association analyses of risk tolerance and risky behaviors in over 1 million individuals identify hundreds of loci and shared genetic influences.
12	3	85412330	rs1368748	Worry	CADM2	29942085	Meta-analysis of genome-wide association studies for neuroticism in 449,484 individuals identifies novel genetic loci and pathways.
12	3	85414291	rs7627971	Regular attendance at a gym or sports club	CADM2	29970889	Elucidating the genetic basis of social interaction and isolation.
12	3	85416384	rs9870448	Neuroticism	CADM2	29942085	Meta-analysis of genome-wide association studies for neuroticism in 449,484 individuals identifies novel genetic loci and pathways.
12	3	85420724	rs9854869	Worry	CADM2	29942085	Meta-analysis of genome-wide association studies for neuroticism in 449,484 individuals identifies novel genetic loci and pathways.
12	3	85420724	rs9854869	Suffering from nerves	CADM2	29500382	Item-level analyses reveal genetic heterogeneity in neuroticism.
12	3	85428726	rs2163971	Number of sexual partners	CADM2	30643258	Genome-wide association analyses of risk tolerance and risky behaviors in over 1 million individuals identify hundreds of loci and shared genetic influences.
12	3	85428726	rs2163971	Drug experimentation measurement	CADM2	30718321	Genome-wide association studies of impulsive personality traits (BIS-11 and UPPSP) and drug experimentation in up to 22,861 adult research participants identify loci in the CACNA1I and CADM2 genes.
12	3	85449656	rs9849542	Rubella	CADM2	28928442	Genome-wide association and HLA region fine-mapping studies identify susceptibility loci for multiple common infections.
12	3	85451194	rs62250661	Worry	CADM2	29942085	Meta-analysis of genome-wide association studies for neuroticism in 449,484 individuals identifies novel genetic loci and pathways.
12	3	85457240	rs62250685	Alcohol consumption (drinks per week)	CADM2	30643251	Association studies of up to 1.2 million individuals yield new insights into the genetic etiology of tobacco and alcohol use.
12	3	85457240	rs62250685	Alcohol consumption (drinks per week) (MTAG)	CADM2	30643251	Association studies of up to 1.2 million individuals yield new insights into the genetic etiology of tobacco and alcohol use.
12	3	85460131	rs1549979	Smoking initiation (ever regular vs never regular)	CADM2	30643251	Association studies of up to 1.2 million individuals yield new insights into the genetic etiology of tobacco and alcohol use.
12	3	85475292	rs74664784	Alcohol consumption (drinks per week)	CADM2	30643251	Association studies of up to 1.2 million individuals yield new insights into the genetic etiology of tobacco and alcohol use.
12	3	85475292	rs74664784	Smoking initiation (ever regular vs never regular)	CADM2	30643251	Association studies of up to 1.2 million individuals yield new insights into the genetic etiology of tobacco and alcohol use.
12	3	85497198	rs9828679	Anxiety/tension (special factor of neuroticism)	CADM2	30867560	Genetic contributions to two special factors of neuroticism are associated with affluence, higher intelligence, better health, and longer life.
12	3	85502845	rs13323436	Visceral fat	CADM2	22589738	Genome-wide association for abdominal subcutaneous and visceral adipose reveals a novel locus for visceral fat in women.
12	3	85513115	rs6762267	Self-reported risk-taking behaviour	CADM2	30181555	Genetics of self-reported risk-taking behaviour, trans-ethnic consistency and relevance to brain gene expression.
12	3	85513115	rs6762267	Body mass index	CADM2	30271922	Genome-wide association study for risk taking propensity indicates shared pathways with body mass index.
12	3	85513115	rs6762267	Self-reported risk-taking behaviour	CADM2	30271922	Genome-wide association study for risk taking propensity indicates shared pathways with body mass index.
12	3	85513115	rs6762267	Smoking status (ever vs never smokers)	CADM2	30271922	Genome-wide association study for risk taking propensity indicates shared pathways with body mass index.
12	3	85513793	rs62250713	Feeling worry	CADM2	29500382	Item-level analyses reveal genetic heterogeneity in neuroticism.
12	3	85515776	rs62250714	Pulse pressure	CADM2	30578418	Trans-ethnic association study of blood pressure determinants in over 750,000 individuals.
12	3	85516952	rs6800177	Irritable mood	CADM2	29500382	Item-level analyses reveal genetic heterogeneity in neuroticism.
12	3	85518580	rs2875907	Cannabis use	CADM2	30150663	GWAS of lifetime cannabis use reveals new risk loci, genetic overlap with psychiatric traits, and a causal influence of schizophrenia.
12	3	85531199	rs9841144	Longevity (90 years and older)	CADM2	25199915	GWAS of longevity in CHARGE consortium confirms APOE and FOXO3 candidacy.
12	3	85546798	rs10433500	Fat-free mass	CADM2	30593698	Genomics of body fat percentage may contribute to sex bias in anorexia nervosa.
12	3	85546798	rs10433500	Fat-free mass	CADM2	30593698	Genomics of body fat percentage may contribute to sex bias in anorexia nervosa.
12	3	85546798	rs10433500	Adventurousness	CADM2	30643258	Genome-wide association analyses of risk tolerance and risky behaviors in over 1 million individuals identify hundreds of loci and shared genetic influences.
12	3	85552787	rs4637303	Neuroticism	CADM2	29942085	Meta-analysis of genome-wide association studies for neuroticism in 449,484 individuals identifies novel genetic loci and pathways.
12	3	85552787	rs4637303	Neuroticism	CADM2	30595370	Leveraging Polygenic Functional Enrichment to Improve GWAS Power.
12	3	85569026	rs62250759	Self-reported risk-taking behaviour	CADM2	29391395	Genome-wide analysis of self-reported risk-taking behaviour and cross-disorder genetic correlations in the UK Biobank cohort.
12	3	85569361	rs9841829	Alcohol consumption	CADM2	28937693	Genome-wide association study of alcohol consumption and genetic overlap with other health-related traits in UK Biobank (N=112 117).
12	3	85580588	rs17516256	Automobile speeding propensity	CADM2	30643258	Genome-wide association analyses of risk tolerance and risky behaviors in over 1 million individuals identify hundreds of loci and shared genetic influences.
12	3	85588205	rs35438712	Smoking initiation	CADM2	30617275	Meta-analysis of up to 622,409 individuals identifies 40 novel smoking behaviour associated genetic loci.
12	3	85591467	rs1449403	Chronotype	CADM2	30696823	Genome-wide association analyses of chronotype in 697,828 individuals provides insights into circadian rhythms.
12	3	85594131	rs73132375	Adventurousness	CADM2	30643258	Genome-wide association analyses of risk tolerance and risky behaviors in over 1 million individuals identify hundreds of loci and shared genetic influences.
12	3	85594428	rs6807666	Worry	CADM2	29942085	Meta-analysis of genome-wide association studies for neuroticism in 449,484 individuals identifies novel genetic loci and pathways.
12	3	85599920	rs6783138	General risk tolerance (MTAG)	CADM2	30643258	Genome-wide association analyses of risk tolerance and risky behaviors in over 1 million individuals identify hundreds of loci and shared genetic influences.
12	3	85603643	rs7652808	Anxiety/tension (special factor of neuroticism)	CADM2	30867560	Genetic contributions to two special factors of neuroticism are associated with affluence, higher intelligence, better health, and longer life.
12	3	85604923	rs17518584	Cognitive function	CADM2	25644384	Genetic contributions to variation in general cognitive function: a meta-analysis of genome-wide association studies in the CHARGE consortium (N=53949).
12	3	85604923	rs17518584	Information processing speed	CADM2	25869804	GWAS for executive function and processing speed suggests involvement of the CADM2 gene.
12	3	85610908	rs9864170	General cognitive ability	CADM2	29844566	Study of 300,486 individuals identifies 148 independent genetic loci influencing general cognitive function.
12	3	85619079	rs1449386	Systolic blood pressure	CADM2	30578418	Trans-ethnic association study of blood pressure determinants in over 750,000 individuals.
12	3	85624189	rs6790699	Risk-taking tendency (4-domain principal component model)	CADM2	30643258	Genome-wide association analyses of risk tolerance and risky behaviors in over 1 million individuals identify hundreds of loci and shared genetic influences.
12	3	85630551	rs1551042	Feeling worry	CADM2	29500382	Item-level analyses reveal genetic heterogeneity in neuroticism.
12	3	85633021	rs35344466	Suffering from nerves	CADM2	29500382	Item-level analyses reveal genetic heterogeneity in neuroticism.
12	3	85648649	rs4856278	Worry	CADM2	29942085	Meta-analysis of genome-wide association studies for neuroticism in 449,484 individuals identifies novel genetic loci and pathways.
12	3	85648649	rs4856278	Anxiety/tension (special factor of neuroticism)	CADM2	30867560	Genetic contributions to two special factors of neuroticism are associated with affluence, higher intelligence, better health, and longer life.
12	3	85651136	rs34495106	Smoking status	CADM2	30595370	Leveraging Polygenic Functional Enrichment to Improve GWAS Power.
12	3	85651136	rs34495106	Smoking status (ever vs never smokers)	CADM2	30643258	Genome-wide association analyses of risk tolerance and risky behaviors in over 1 million individuals identify hundreds of loci and shared genetic influences.
12	3	85657125	rs73141547	Highest math class taken	CADM2	30038396	Gene discovery and polygenic prediction from a genome-wide association study of educational attainment in 1.1 million individuals.
12	3	85658230	rs1375561	Cognitive performance (MTAG)	CADM2	30038396	Gene discovery and polygenic prediction from a genome-wide association study of educational attainment in 1.1 million individuals.
12	3	85671676	rs55686445	Educational attainment	CADM2	27046643	Genome-wide association study of cognitive functions and educational attainment in UK Biobank (N=112 151).
12	3	85672018	rs66568921	Educational attainment (years of education)	CADM2	30038396	Gene discovery and polygenic prediction from a genome-wide association study of educational attainment in 1.1 million individuals.
12	3	85672018	rs66568921	Educational attainment (MTAG)	CADM2	30038396	Gene discovery and polygenic prediction from a genome-wide association study of educational attainment in 1.1 million individuals.
12	3	85672018	rs66568921	Highest math class taken (MTAG)	CADM2	30038396	Gene discovery and polygenic prediction from a genome-wide association study of educational attainment in 1.1 million individuals.
12	3	85674790	rs62263923	Educational attainment (years of education)	CADM2	27225129	Genome-wide association study identifies 74 loci associated with educational attainment.
12	3	85674790	rs62263923	Smoking initiation (ever regular vs never regular) (MTAG)	CADM2	30643251	Association studies of up to 1.2 million individuals yield new insights into the genetic etiology of tobacco and alcohol use.
12	3	85677793	rs5023755	Self-reported math ability	CADM2	30038396	Gene discovery and polygenic prediction from a genome-wide association study of educational attainment in 1.1 million individuals.
12	3	85683600	rs9829032	Worry	CADM2	29942085	Meta-analysis of genome-wide association studies for neuroticism in 449,484 individuals identifies novel genetic loci and pathways.
12	3	85683600	rs9829032	Anxiety/tension (special factor of neuroticism)	CADM2	30867560	Genetic contributions to two special factors of neuroticism are associated with affluence, higher intelligence, better health, and longer life.
12	3	85698577	rs62261676	Body mass index	CADM2	30108127	A Large Multi-ethnic Genome-Wide Association Study of Adult Body Mass Index Identifies Novel Loci.
12	3	85699040	rs11915747	Self-reported math ability (MTAG)	CADM2	30038396	Gene discovery and polygenic prediction from a genome-wide association study of educational attainment in 1.1 million individuals.
12	3	85699040	rs11915747	Educational attainment (years of education)	CADM2	30595370	Leveraging Polygenic Functional Enrichment to Improve GWAS Power.
12	3	85699040	rs11915747	Age of smoking initiation	CADM2	30643251	Association studies of up to 1.2 million individuals yield new insights into the genetic etiology of tobacco and alcohol use.
12	3	85699040	rs11915747	Age of smoking initiation (MTAG)	CADM2	30643251	Association studies of up to 1.2 million individuals yield new insights into the genetic etiology of tobacco and alcohol use.
12	3	85733205	rs6549048	Irritable mood	CADM2	29500382	Item-level analyses reveal genetic heterogeneity in neuroticism.
12	3	85759558	rs7611991	Feeling nervous	CADM2	29500382	Item-level analyses reveal genetic heterogeneity in neuroticism.
12	3	85759558	rs7611991	Suffering from nerves	CADM2	29500382	Item-level analyses reveal genetic heterogeneity in neuroticism.
12	3	85780454	rs1448602	Cannabis use	CADM2	30150663	GWAS of lifetime cannabis use reveals new risk loci, genetic overlap with psychiatric traits, and a causal influence of schizophrenia.
12	3	85787399	rs9858244	Sunburns	CADM2	30595370	Leveraging Polygenic Functional Enrichment to Improve GWAS Power.
12	3	85791657	rs957501	Morning person	CADM2	30595370	Leveraging Polygenic Functional Enrichment to Improve GWAS Power.
12	3	85792137	rs7355953	Worry	CADM2	29942085	Meta-analysis of genome-wide association studies for neuroticism in 449,484 individuals identifies novel genetic loci and pathways.
12	3	85793376	rs7624230	General risk tolerance (MTAG)	CADM2	30643258	Genome-wide association analyses of risk tolerance and risky behaviors in over 1 million individuals identify hundreds of loci and shared genetic influences.
12	3	85800077	rs10511071	Intelligence (MTAG)	CADM2	29326435	A combined analysis of genetically correlated traits identifies 187 loci and a role for neurogenesis and myelination in intelligence.
12	3	85806313	rs9876664	Body mass index	CADM2	30595370	Leveraging Polygenic Functional Enrichment to Improve GWAS Power.
12	3	85807590	rs13078960	Body mass index	CADM2	25673413	Genetic studies of body mass index yield new insights for obesity biology.
12	3	85807590	rs13078960	Body mass index	CADM2	25673413	Genetic studies of body mass index yield new insights for obesity biology.
12	3	85807590	rs13078960	Body mass index	CADM2	25673413	Genetic studies of body mass index yield new insights for obesity biology.
12	3	85807590	rs13078960	Body mass index	CADM2	25673413	Genetic studies of body mass index yield new insights for obesity biology.
12	3	85807590	rs13078960	BMI (adjusted for smoking behaviour)	CADM2	28443625	Genome-wide meta-analysis of 241,258 adults accounting for smoking behaviour identifies novel loci for obesity traits.
12	3	85807590	rs13078960	BMI (adjusted for smoking behaviour)	CADM2	28443625	Genome-wide meta-analysis of 241,258 adults accounting for smoking behaviour identifies novel loci for obesity traits.
12	3	85807590	rs13078960	BMI in non-smokers	CADM2	28443625	Genome-wide meta-analysis of 241,258 adults accounting for smoking behaviour identifies novel loci for obesity traits.
12	3	85807590	rs13078960	Body mass index (joint analysis main effects and smoking interaction)	CADM2	28443625	Genome-wide meta-analysis of 241,258 adults accounting for smoking behaviour identifies novel loci for obesity traits.
12	3	85807590	rs13078960	Body mass index (joint analysis main effects and smoking interaction)	CADM2	28443625	Genome-wide meta-analysis of 241,258 adults accounting for smoking behaviour identifies novel loci for obesity traits.
12	3	85807590	rs13078960	Body mass index	CADM2	30108127	A Large Multi-ethnic Genome-Wide Association Study of Adult Body Mass Index Identifies Novel Loci.
12	3	85807590	rs13078960	Body mass index	CADM2	26961502	Variants in the FTO and CDKAL1 loci have recessive effects on risk of obesity and type 2 diabetes, respectively.
12	3	85809425	rs13068138	Body mass index	CADM2	26426971	The Influence of Age and Sex on Genetic Associations with Adult Body Size and Shape: A Large-Scale Genome-Wide Interaction Study.
12	3	85819412	rs2325036	Waist circumference	CADM2	25673412	New genetic loci link adipose and insulin biology to body fat distribution.
12	3	85819412	rs2325036	Waist circumference	CADM2	25673412	New genetic loci link adipose and insulin biology to body fat distribution.
12	3	85819412	rs2325036	Waist circumference	CADM2	25673412	New genetic loci link adipose and insulin biology to body fat distribution.
12	3	85820181	rs13098327	Hip circumference	CADM2	25673412	New genetic loci link adipose and insulin biology to body fat distribution.
12	3	85820181	rs13098327	Hip circumference	CADM2	25673412	New genetic loci link adipose and insulin biology to body fat distribution.
12	3	85826736	rs9852127	Body mass index	CADM2	28448500	Genome-wide physical activity interactions in adiposity - A meta-analysis of 200,452 adults.
12	3	85826736	rs9852127	Body mass index	CADM2	28448500	Genome-wide physical activity interactions in adiposity - A meta-analysis of 200,452 adults.
12	3	85826736	rs9852127	Body mass index (joint analysis main effects and physical activity interaction)	CADM2	28448500	Genome-wide physical activity interactions in adiposity - A meta-analysis of 200,452 adults.
12	3	85826736	rs9852127	Body mass index (joint analysis main effects and physical activity interaction)	CADM2	28448500	Genome-wide physical activity interactions in adiposity - A meta-analysis of 200,452 adults.
12	3	85826736	rs9852127	Body mass index in physically active individuals	CADM2	28448500	Genome-wide physical activity interactions in adiposity - A meta-analysis of 200,452 adults.
12	3	85842341	rs9852859	Body mass index	CADM2	28448500	Genome-wide physical activity interactions in adiposity - A meta-analysis of 200,452 adults.
12	3	85842341	rs9852859	Body mass index	CADM2	28448500	Genome-wide physical activity interactions in adiposity - A meta-analysis of 200,452 adults.
12	3	85849851	rs1988552	Adventurousness	CADM2, CADM2-AS2	30643258	Genome-wide association analyses of risk tolerance and risky behaviors in over 1 million individuals identify hundreds of loci and shared genetic influences.
12	3	85849851	rs1988552	General risk tolerance (MTAG)	CADM2, CADM2-AS2	30643258	Genome-wide association analyses of risk tolerance and risky behaviors in over 1 million individuals identify hundreds of loci and shared genetic influences.
12	3	85861064	rs9818122	Body mass index (joint analysis main effects and physical activity interaction)	CADM2, CADM2-AS2	28448500	Genome-wide physical activity interactions in adiposity - A meta-analysis of 200,452 adults.
12	3	85861064	rs9818122	Body mass index in physically active individuals	CADM2, CADM2-AS2	28448500	Genome-wide physical activity interactions in adiposity - A meta-analysis of 200,452 adults.
12	3	85868529	rs10865612	Risk-taking tendency (4-domain principal component model)	CADM2, CADM2-AS2	30643258	Genome-wide association analyses of risk tolerance and risky behaviors in over 1 million individuals identify hundreds of loci and shared genetic influences.
12	3	85871107	rs9968137	Cognitive performance (MTAG)	CADM2, CADM2-AS2	30038396	Gene discovery and polygenic prediction from a genome-wide association study of educational attainment in 1.1 million individuals.
12	3	85874476	rs12494658	Temperament	CADM2-AS2, CADM2	22832960	A genome-wide meta-analysis of association studies of Cloninger's Temperament Scales.
12	3	85884150	rs13078807	Body mass index	CADM2	20935630	Association analyses of 249,796 individuals reveal 18 new loci associated with body mass index.
12	3	85884150	rs13078807	Obesity	CADM2	23563607	Genome-wide meta-analysis identifies 11 new loci for anthropometric traits and provides insights into genetic architecture.
12	3	85886077	rs12495178	Body mass index	CADM2	28892062	Genome-wide association study identifies 112 new loci for body mass index in the Japanese population.
12	3	85893047	rs9828595	Worry	CADM2	29942085	Meta-analysis of genome-wide association studies for neuroticism in 449,484 individuals identifies novel genetic loci and pathways.
12	3	85893048	rs4473564	Feeling nervous	CADM2	29500382	Item-level analyses reveal genetic heterogeneity in neuroticism.
12	3	85902536	rs57153235	Smoking initiation (ever regular vs never regular)	CADM2	30643251	Association studies of up to 1.2 million individuals yield new insights into the genetic etiology of tobacco and alcohol use.
12	3	85905034	rs71316816	Alzheimer's disease in APOE e4+ carriers	CADM2	25778476	A novel Alzheimer disease locus located near the gene encoding tau protein.
12	3	85906928	rs3911063	Smoking status (ever vs never smokers)	CADM2	30643258	Genome-wide association analyses of risk tolerance and risky behaviors in over 1 million individuals identify hundreds of loci and shared genetic influences.
12	3	85927575	rs11719438	Smoking initiation (ever regular vs never regular) (MTAG)	CADM2	30643251	Association studies of up to 1.2 million individuals yield new insights into the genetic etiology of tobacco and alcohol use.
12	3	85941811	rs111246959	Cognitive performance	CADM2	30038396	Gene discovery and polygenic prediction from a genome-wide association study of educational attainment in 1.1 million individuals.
12	3	85946506	rs112374913	Educational attainment	CADM2	27046643	Genome-wide association study of cognitive functions and educational attainment in UK Biobank (N=112 151).
12	3	85958954	rs62261746	General risk tolerance (MTAG)	CADM2	30643258	Genome-wide association analyses of risk tolerance and risky behaviors in over 1 million individuals identify hundreds of loci and shared genetic influences.
12	3	85996562	rs7631735	Smoking status	CADM2	30595370	Leveraging Polygenic Functional Enrichment to Improve GWAS Power.
12	3	86145281	rs113919848	Risk-taking tendency (4-domain principal component model)	CADM2 - RF00342	30643258	Genome-wide association analyses of risk tolerance and risky behaviors in over 1 million individuals identify hundreds of loci and shared genetic influences.
12	3	86173623	rs57437407	Educational attainment (years of education)	CADM2 - RF00342	30038396	Gene discovery and polygenic prediction from a genome-wide association study of educational attainment in 1.1 million individuals.
12	3	86181167	rs12491181	Highest math class taken (MTAG)	RF00342 - RNU6-1129P	30038396	Gene discovery and polygenic prediction from a genome-wide association study of educational attainment in 1.1 million individuals.
12	3	86183716	rs56262138	Educational attainment (years of education)	RF00342 - RNU6-1129P	27225129	Genome-wide association study identifies 74 loci associated with educational attainment.
12	3	86189861	rs12494510	Risk-taking tendency (4-domain principal component model)	RF00342 - RNU6-1129P	30643258	Genome-wide association analyses of risk tolerance and risky behaviors in over 1 million individuals identify hundreds of loci and shared genetic influences.
12	3	86203821	rs6790538	Adventurousness	RF00342 - RNU6-1129P	30643258	Genome-wide association analyses of risk tolerance and risky behaviors in over 1 million individuals identify hundreds of loci and shared genetic influences.
12	3	86250045	rs9856337	General risk tolerance (MTAG)	RF00342 - RNU6-1129P	30643258	Genome-wide association analyses of risk tolerance and risky behaviors in over 1 million individuals identify hundreds of loci and shared genetic influences.
12	3	86250424	rs35384579	Number of sexual partners	RF00342 - RNU6-1129P	30643258	Genome-wide association analyses of risk tolerance and risky behaviors in over 1 million individuals identify hundreds of loci and shared genetic influences.
12	3	86255672	rs7428796	Myopia (pathological)	RF00342 - RNU6-1129P	23049088	A genome-wide association study provides evidence for association of chromosome 8p23 (MYP10) and 10q21.1 (MYP15) with high myopia in the French Population.
12	3	86261800	rs4396896	Educational attainment (years of education)	RF00342 - RNU6-1129P	30038396	Gene discovery and polygenic prediction from a genome-wide association study of educational attainment in 1.1 million individuals.
12	3	86261800	rs4396896	Educational attainment (MTAG)	RF00342 - RNU6-1129P	30038396	Gene discovery and polygenic prediction from a genome-wide association study of educational attainment in 1.1 million individuals.
13	3	117364460	rs6789437	Risk-taking tendency (4-domain principal component model)	RNU6-1200P - AC092691.1	30643258	Genome-wide association analyses of risk tolerance and risky behaviors in over 1 million individuals identify hundreds of loci and shared genetic influences.
13	3	117532595	rs62264957	Self-reported math ability	AC092691.1	30038396	Gene discovery and polygenic prediction from a genome-wide association study of educational attainment in 1.1 million individuals.
13	3	117611485	rs1993408	Self-reported math ability (MTAG)	AC092691.1	30038396	Gene discovery and polygenic prediction from a genome-wide association study of educational attainment in 1.1 million individuals.
13	3	117635198	rs716936	Number of sexual partners	AC092691.1	30643258	Genome-wide association analyses of risk tolerance and risky behaviors in over 1 million individuals identify hundreds of loci and shared genetic influences.
13	3	117653416	rs1378835	Alcohol consumption (drinks per week) (MTAG)	AC092691.1	30643251	Association studies of up to 1.2 million individuals yield new insights into the genetic etiology of tobacco and alcohol use.
13	3	117702270	rs705219	Smoking status	AC092691.1	30595370	Leveraging Polygenic Functional Enrichment to Improve GWAS Power.
13	3	117719538	rs1499972	Schizophrenia	AC092691.1 - AC068633.1	26198764	Genome-wide association study of schizophrenia in Ashkenazi Jews.
13	3	117778176	rs1353910	Age of smoking initiation (MTAG)	AC068633.1	30643251	Association studies of up to 1.2 million individuals yield new insights into the genetic etiology of tobacco and alcohol use.
13	3	117778176	rs1353910	Smoking initiation (ever regular vs never regular) (MTAG)	AC068633.1	30643251	Association studies of up to 1.2 million individuals yield new insights into the genetic etiology of tobacco and alcohol use.
13	3	117781324	rs6438432	Self-reported math ability	AC068633.1	30038396	Gene discovery and polygenic prediction from a genome-wide association study of educational attainment in 1.1 million individuals.
13	3	117784973	rs9815332	Risk-taking tendency (4-domain principal component model)	AC068633.1	30643258	Genome-wide association analyses of risk tolerance and risky behaviors in over 1 million individuals identify hundreds of loci and shared genetic influences.
13	3	117815843	rs1909590	Smoking status (ever vs never smokers)	AC068633.1	30643258	Genome-wide association analyses of risk tolerance and risky behaviors in over 1 million individuals identify hundreds of loci and shared genetic influences.
13	3	117822149	rs6438436	Smoking initiation (ever regular vs never regular)	AC068633.1	30643251	Association studies of up to 1.2 million individuals yield new insights into the genetic etiology of tobacco and alcohol use.
13	3	117940844	rs9864951	Smoking status (ever vs never smokers)	AC068633.1	30643258	Genome-wide association analyses of risk tolerance and risky behaviors in over 1 million individuals identify hundreds of loci and shared genetic influences.
13	3	117959502	rs9853921	JT interval (sulfonylurea treatment interaction)	AC068633.1	27958378	Large-scale pharmacogenomic study of sulfonylureas and the QT, JT and QRS intervals: CHARGE Pharmacogenomics Working Group.
14	3	157318257	rs4395360	Body mass index	PQLC2L	25673413	Genetic studies of body mass index yield new insights for obesity biology.
14	3	157318257	rs4395360	Body mass index	PQLC2L	25673413	Genetic studies of body mass index yield new insights for obesity biology.
14	3	157347640	rs2649734	Idiopathic dilated cardiomyopathy	PQLC2L	29495422	A Genome-Wide Association Study of Idiopathic Dilated Cardiomyopathy in African Americans.
14	3	157347640	rs2649734	Body mass index	PQLC2L	26426971	The Influence of Age and Sex on Genetic Associations with Adult Body Size and Shape: A Large-Scale Genome-Wide Interaction Study.
14	3	157371851	rs6771521	Smoking initiation (ever regular vs never regular) (MTAG)	PQLC2L	30643251	Association studies of up to 1.2 million individuals yield new insights into the genetic etiology of tobacco and alcohol use.
14	3	157393770	rs963354	Smoking initiation (ever regular vs never regular)	PQLC2L	30643251	Association studies of up to 1.2 million individuals yield new insights into the genetic etiology of tobacco and alcohol use.
14	3	157404329	rs4680392	Smoking status (ever vs never smokers)	PQLC2L - RN7SKP46	30643258	Genome-wide association analyses of risk tolerance and risky behaviors in over 1 million individuals identify hundreds of loci and shared genetic influences.
14	3	157412246	rs9842947	Smoking status	PQLC2L - RN7SKP46	30595370	Leveraging Polygenic Functional Enrichment to Improve GWAS Power.
14	3	157499186	rs1872981	Male-pattern baldness	PQLC2L - RN7SKP46	30573740	Dissection of genetic variation and evidence for pleiotropy in male pattern baldness.
15	4	27490579	rs10461104	Smoking status	LINC02261 - IGBP1P5	30595370	Leveraging Polygenic Functional Enrichment to Improve GWAS Power.
15	4	27490579	rs10461104	Smoking status (ever vs never smokers)	LINC02261 - IGBP1P5	30643258	Genome-wide association analyses of risk tolerance and risky behaviors in over 1 million individuals identify hundreds of loci and shared genetic influences.
15	4	27495379	rs1502249	Chronotype	LINC02261 - IGBP1P5	30696823	Genome-wide association analyses of chronotype in 697,828 individuals provides insights into circadian rhythms.
15	4	27619095	rs1449760	Osteolysis in total hip arthroplasty	IGBP1P5 - AC007106.1	30794219	The 2018 Otto Aufranc Award: How Does Genome-wide Variation Affect Osteolysis Risk After THA?
16	4	147769212	rs6840804	Intelligence	TTC29	29942086	Genome-wide association meta-analysis in 269,867 individuals identifies new genetic and functional links to intelligence.
16	4	147772419	rs1876765	General cognitive ability	TTC29	29844566	Study of 300,486 individuals identifies 148 independent genetic loci influencing general cognitive function.
16	4	147797214	rs10001365	Age of smoking initiation (MTAG)	TTC29	30643251	Association studies of up to 1.2 million individuals yield new insights into the genetic etiology of tobacco and alcohol use.
16	4	147797214	rs10001365	Smoking initiation (ever regular vs never regular) (MTAG)	TTC29	30643251	Association studies of up to 1.2 million individuals yield new insights into the genetic etiology of tobacco and alcohol use.
16	4	147797913	rs13110073	Smoking initiation (ever regular vs never regular)	TTC29	30643251	Association studies of up to 1.2 million individuals yield new insights into the genetic etiology of tobacco and alcohol use.
16	4	147803578	rs6852084	Highest math class taken	TTC29	30038396	Gene discovery and polygenic prediction from a genome-wide association study of educational attainment in 1.1 million individuals.
16	4	147811445	rs34216058	Cognitive performance (MTAG)	TTC29	30038396	Gene discovery and polygenic prediction from a genome-wide association study of educational attainment in 1.1 million individuals.
16	4	147818465	rs34470581	Educational attainment (years of education)	TTC29	30595370	Leveraging Polygenic Functional Enrichment to Improve GWAS Power.
16	4	147868622	rs881591	Self-reported math ability	TTC29 - AC092435.1	30038396	Gene discovery and polygenic prediction from a genome-wide association study of educational attainment in 1.1 million individuals.
16	4	147869329	rs882189	Highest math class taken (MTAG)	TTC29 - AC092435.1	30038396	Gene discovery and polygenic prediction from a genome-wide association study of educational attainment in 1.1 million individuals.
16	4	147869329	rs882189	Self-reported math ability (MTAG)	TTC29 - AC092435.1	30038396	Gene discovery and polygenic prediction from a genome-wide association study of educational attainment in 1.1 million individuals.
16	4	147872712	rs2028126	General cognitive ability	TTC29 - AC092435.1	29844566	Study of 300,486 individuals identifies 148 independent genetic loci influencing general cognitive function.
16	4	147872742	rs969512	Educational attainment (years of education)	TTC29 - AC092435.1	30038396	Gene discovery and polygenic prediction from a genome-wide association study of educational attainment in 1.1 million individuals.
16	4	147874875	rs1469921	Educational attainment (MTAG)	TTC29 - AC092435.1	30038396	Gene discovery and polygenic prediction from a genome-wide association study of educational attainment in 1.1 million individuals.
16	4	147919278	rs7668995	Smoking status	AC092435.1 - AC092435.3	30595370	Leveraging Polygenic Functional Enrichment to Improve GWAS Power.
16	4	147919278	rs7668995	Smoking status (ever vs never smokers)	AC092435.1 - AC092435.3	30643258	Genome-wide association analyses of risk tolerance and risky behaviors in over 1 million individuals identify hundreds of loci and shared genetic influences.
16	4	147945733	rs7689452	Smoking cessation (MTAG)	AC092435.3 - AC092435.4	30643251	Association studies of up to 1.2 million individuals yield new insights into the genetic etiology of tobacco and alcohol use.
16	4	147985231	rs28717373	Smoking initiation (ever regular vs never regular)	AC092435.4 - MIR548G	30643251	Association studies of up to 1.2 million individuals yield new insights into the genetic etiology of tobacco and alcohol use.
17	4	173076888	rs6852117	Smoking status	GALNTL6	30595370	Leveraging Polygenic Functional Enrichment to Improve GWAS Power.
17	4	173076888	rs6852117	Smoking status (ever vs never smokers)	GALNTL6	30643258	Genome-wide association analyses of risk tolerance and risky behaviors in over 1 million individuals identify hundreds of loci and shared genetic influences.
17	4	173086492	rs6811532	Smoking initiation (ever regular vs never regular) (MTAG)	GALNTL6	30643251	Association studies of up to 1.2 million individuals yield new insights into the genetic etiology of tobacco and alcohol use.
18	5	94198290	rs42417	Smoking status (ever vs never smokers)	MCTP1	30643258	Genome-wide association analyses of risk tolerance and risky behaviors in over 1 million individuals identify hundreds of loci and shared genetic influences.
18	5	94198290	rs42417	Smoking initiation (ever regular vs never regular)	MCTP1	30643251	Association studies of up to 1.2 million individuals yield new insights into the genetic etiology of tobacco and alcohol use.
18	5	94198290	rs42417	Smoking initiation (ever regular vs never regular) (MTAG)	MCTP1	30643251	Association studies of up to 1.2 million individuals yield new insights into the genetic etiology of tobacco and alcohol use.
18	5	94202167	rs27003	Smoking status	MCTP1	30595370	Leveraging Polygenic Functional Enrichment to Improve GWAS Power.
18	5	94206390	rs293058	Reaction time	MCTP1	29844566	Study of 300,486 individuals identifies 148 independent genetic loci influencing general cognitive function.
18	5	94215894	rs159029	Body mass index	MCTP1	30595370	Leveraging Polygenic Functional Enrichment to Improve GWAS Power.
19	5	166952964	rs4242224	Number of sexual partners	TENM2	30643258	Genome-wide association analyses of risk tolerance and risky behaviors in over 1 million individuals identify hundreds of loci and shared genetic influences.
19	5	166987744	rs883323	Alcohol consumption (drinks per week) (MTAG)	TENM2	30643251	Association studies of up to 1.2 million individuals yield new insights into the genetic etiology of tobacco and alcohol use.
19	5	166989513	rs4044321	Age of smoking initiation (MTAG)	TENM2	30643251	Association studies of up to 1.2 million individuals yield new insights into the genetic etiology of tobacco and alcohol use.
19	5	166989513	rs4044321	Smoking initiation (ever regular vs never regular)	TENM2	30643251	Association studies of up to 1.2 million individuals yield new insights into the genetic etiology of tobacco and alcohol use.
19	5	166989513	rs4044321	Smoking initiation (ever regular vs never regular) (MTAG)	TENM2	30643251	Association studies of up to 1.2 million individuals yield new insights into the genetic etiology of tobacco and alcohol use.
19	5	166991270	rs2098651	Depression	TENM2	29942085	Meta-analysis of genome-wide association studies for neuroticism in 449,484 individuals identifies novel genetic loci and pathways.
19	5	166991270	rs2098651	Smoking cessation (MTAG)	TENM2	30643251	Association studies of up to 1.2 million individuals yield new insights into the genetic etiology of tobacco and alcohol use.
19	5	166992078	rs4869056	Depression	TENM2	29700475	Genome-wide association analyses identify 44 risk variants and refine the genetic architecture of major depression.
19	5	166992247	rs4869058	Smoking status (ever vs never smokers)	TENM2	30643258	Genome-wide association analyses of risk tolerance and risky behaviors in over 1 million individuals identify hundreds of loci and shared genetic influences.
19	5	166992708	rs11747772	Smoking initiation	TENM2	30617275	Meta-analysis of up to 622,409 individuals identifies 40 novel smoking behaviour associated genetic loci.
19	5	166993972	rs986391	Smoking status	TENM2	30595370	Leveraging Polygenic Functional Enrichment to Improve GWAS Power.
19	5	166996722	rs1549212	Risk-taking tendency (4-domain principal component model)	TENM2	30643258	Genome-wide association analyses of risk tolerance and risky behaviors in over 1 million individuals identify hundreds of loci and shared genetic influences.
20	6	27708732	rs6940116	Autism spectrum disorder or schizophrenia	GPR89P - RSL24D1P1	28540026	Meta-analysis of GWAS of over 16,000 individuals with autism spectrum disorder highlights a novel locus at 10q24.32 and a significant overlap with schizophrenia.
20	6	27708732	rs6940116	Intelligence (MTAG)	GPR89P - RSL24D1P1	29326435	A combined analysis of genetically correlated traits identifies 187 loci and a role for neurogenesis and myelination in intelligence.
20	6	27710165	rs17693963	Schizophrenia	GPR89P - RSL24D1P1	22688191	Genome-wide association study in a Swedish population yields support for greater CNV and MHC involvement in schizophrenia compared with bipolar disorder.
20	6	27710165	rs17693963	Schizophrenia, schizoaffective disorder or bipolar disorder	GPR89P - RSL24D1P1	24166486	GWAS meta analysis identifies TSNARE1 as a novel Schizophrenia / Bipolar susceptibility locus.
20	6	27710165	rs17693963	Schizophrenia or bipolar disorder	GPR89P - RSL24D1P1	24280982	Polygenic dissection of diagnosis and clinical dimensions of bipolar disorder and schizophrenia.
20	6	27710165	rs17693963	Schizophrenia or bipolar disorder	GPR89P - RSL24D1P1	24280982	Polygenic dissection of diagnosis and clinical dimensions of bipolar disorder and schizophrenia.
20	6	27720712	rs36042294	Myopia (age of diagnosis)	GPR89P - RSL24D1P1	29808027	Genome-wide association meta-analysis highlights light-induced signaling as a driver for refractive error.
20	6	27739566	rs35501037	Pulse pressure	GPR89P - RSL24D1P1	30578418	Trans-ethnic association study of blood pressure determinants in over 750,000 individuals.
20	6	27759115	rs35037868	Lung cancer	RSL24D1P1 - HIST1H4PS1	28604730	Large-scale association analysis identifies new lung cancer susceptibility loci and heterogeneity in genetic susceptibility across histological subtypes.
20	6	27768348	rs200476	Benign prostatic hyperplasia and lower urinary tract symptoms	RSL24D1P1 - HIST1H4PS1	30410027	Genome-wide associations for benign prostatic hyperplasia reveal a genetic correlation with serum levels of PSA.
20	6	27768348	rs200476	Benign prostatic hyperplasia and lower urinary tract symptoms (prostate cancer excluded)	RSL24D1P1 - HIST1H4PS1	30410027	Genome-wide associations for benign prostatic hyperplasia reveal a genetic correlation with serum levels of PSA.
20	6	27782538	rs401754	Schizophrenia	HIST1H2AJ - HIST1H2BM	30285260	Genome-Wide Association Study Detected Novel Susceptibility Genes for Schizophrenia and Shared Trans-Populations/Diseases Genetic Effect.
20	6	27799470	rs71559051	Self-reported math ability	HIST1H4K - HIST1H2BN	30038396	Gene discovery and polygenic prediction from a genome-wide association study of educational attainment in 1.1 million individuals.
20	6	27805255	rs34706883	Schizophrenia	HIST1H4K - HIST1H2BN	26198764	Genome-wide association study of schizophrenia in Ashkenazi Jews.
20	6	27806985	rs13212651	Intelligence (MTAG)	HIST1H2BN	29326435	A combined analysis of genetically correlated traits identifies 187 loci and a role for neurogenesis and myelination in intelligence.
20	6	27815494	rs200991	General cognitive ability	HIST1H2BN	29844566	Study of 300,486 individuals identifies 148 independent genetic loci influencing general cognitive function.
20	6	27815639	rs13194781	Depressive symptoms	HIST1H2BN	30643256	Multivariate genome-wide analyses of the well-being spectrum.
20	6	27815823	rs200990	Depression	HIST1H2BN	29942085	Meta-analysis of genome-wide association studies for neuroticism in 449,484 individuals identifies novel genetic loci and pathways.
20	6	27824766	rs200986	Autism spectrum disorder or schizophrenia	HIST1H2BN	28540026	Meta-analysis of GWAS of over 16,000 individuals with autism spectrum disorder highlights a novel locus at 10q24.32 and a significant overlap with schizophrenia.
20	6	27835435	rs200949	Depression	HIST1H1B - HIST1H3I	30718901	Genome-wide meta-analysis of depression identifies 102 independent variants and highlights the importance of the prefrontal brain regions.
20	6	27840926	rs45509595	Breast cancer	HIST1H3I - HIST1H4L	29059683	Association analysis identifies 65 new breast cancer risk loci.
20	6	27846744	rs483143	Depression (broad)	HIST1H4L - HIST1H3J	29662059	Genome-wide association study of depression phenotypes in UK Biobank identifies variants in excitatory synaptic pathways.
20	6	27846744	rs483143	Worry	HIST1H4L - HIST1H3J	29942085	Meta-analysis of genome-wide association studies for neuroticism in 449,484 individuals identifies novel genetic loci and pathways.
20	6	27846744	rs483143	Neurociticism	HIST1H4L - HIST1H3J	29500382	Item-level analyses reveal genetic heterogeneity in neuroticism.
20	6	27846744	rs483143	Well-being spectrum (multivariate analysis)	HIST1H4L - HIST1H3J	30643256	Multivariate genome-wide analyses of the well-being spectrum.
20	6	27858837	rs200972	Urinary tract infection frequency	HIST1H3J	28928442	Genome-wide association and HLA region fine-mapping studies identify susceptibility loci for multiple common infections.
20	6	27868792	rs13199649	Lung cancer	RNU7-26P - OR2B2	28604730	Large-scale association analysis identifies new lung cancer susceptibility loci and heterogeneity in genetic susceptibility across histological subtypes.
20	6	27884012	rs13218875	Lung cancer in ever smokers	OR2B2 - OR2W6P	28604730	Large-scale association analysis identifies new lung cancer susceptibility loci and heterogeneity in genetic susceptibility across histological subtypes.
20	6	27884012	rs13218875	Squamous cell lung carcinoma	OR2B2 - OR2W6P	28604730	Large-scale association analysis identifies new lung cancer susceptibility loci and heterogeneity in genetic susceptibility across histological subtypes.
20	6	27912724	rs547190239	Diastolic blood pressure	OR2W6P - OR2B6	30578418	Trans-ethnic association study of blood pressure determinants in over 750,000 individuals.
20	6	28060239	rs13197574	Sarcoidosis (Lofgren's syndrome vs non-Lofgren's syndrome)	ZSCAN12P1	26651848	High-Density Genetic Mapping Identifies New Susceptibility Variants in Sarcoidosis Phenotypes and Shows Genomic-driven Phenotypic Differences.
20	6	28060239	rs13197574	Depression (broad)	ZSCAN12P1	29662059	Genome-wide association study of depression phenotypes in UK Biobank identifies variants in excitatory synaptic pathways.
20	6	28073881	rs34662244	Lung cancer in ever smokers	ZSCAN12P1 - ZNF602P	28604730	Large-scale association analysis identifies new lung cancer susceptibility loci and heterogeneity in genetic susceptibility across histological subtypes.
20	6	28073881	rs34662244	Breast cancer	ZSCAN12P1 - ZNF602P	29059683	Association analysis identifies 65 new breast cancer risk loci.
20	6	28073881	rs34662244	Urinary tract infection frequency	ZSCAN12P1 - ZNF602P	28928442	Genome-wide association and HLA region fine-mapping studies identify susceptibility loci for multiple common infections.
20	6	28074901	rs35952432	Lung cancer	ZSCAN12P1 - ZNF602P	28604730	Large-scale association analysis identifies new lung cancer susceptibility loci and heterogeneity in genetic susceptibility across histological subtypes.
20	6	28089731	rs66886492	General cognitive ability	ZSCAN16-AS1	29844566	Study of 300,486 individuals identifies 148 independent genetic loci influencing general cognitive function.
20	6	28089731	rs66886492	Depressive symptoms	ZSCAN16-AS1	30643256	Multivariate genome-wide analyses of the well-being spectrum.
20	6	28129789	rs1150668	Pubertal anthropometrics	ZNF192P1	23449627	Genome-wide association and longitudinal analyses reveal genetic loci linking pubertal height growth, pubertal timing and childhood adiposity.
20	6	28129789	rs1150668	Smoking status (ever vs never smokers)	ZNF192P1	30643258	Genome-wide association analyses of risk tolerance and risky behaviors in over 1 million individuals identify hundreds of loci and shared genetic influences.
20	6	28129789	rs1150668	Smoking initiation (ever regular vs never regular)	ZNF192P1	30643251	Association studies of up to 1.2 million individuals yield new insights into the genetic etiology of tobacco and alcohol use.
20	6	28129789	rs1150668	Smoking initiation (ever regular vs never regular) (MTAG)	ZNF192P1	30643251	Association studies of up to 1.2 million individuals yield new insights into the genetic etiology of tobacco and alcohol use.
20	6	28162469	rs1150687	Spherical equivalent or myopia (age of diagnosis)	ZNF192P2 - TOB2P1	29808027	Genome-wide association meta-analysis highlights light-induced signaling as a driver for refractive error.
20	6	28162780	rs1150688	Autism spectrum disorder or schizophrenia	ZNF192P2 - TOB2P1	28540026	Meta-analysis of GWAS of over 16,000 individuals with autism spectrum disorder highlights a novel locus at 10q24.32 and a significant overlap with schizophrenia.
20	6	28219270	rs1736904	Feeling guilty	ZKSCAN4	29500382	Item-level analyses reveal genetic heterogeneity in neuroticism.
20	6	28250179	rs34878803	Squamous cell lung carcinoma	PGBD1	28604730	Large-scale association analysis identifies new lung cancer susceptibility loci and heterogeneity in genetic susceptibility across histological subtypes.
20	6	28268824	rs33932084	Blood protein levels	PGBD1	28240269	Connecting genetic risk to disease end points through the human blood plasma proteome.
20	6	28268824	rs33932084	Pulse pressure	PGBD1	30578418	Trans-ethnic association study of blood pressure determinants in over 750,000 individuals.
20	6	28270584	rs2799081	Myopia	PGBD1 - AL021997.2	27182965	Detection and interpretation of shared genetic influences on 42 human traits.
20	6	28281894	rs34661125	Lung cancer	PGBD1 - AL021997.2	28604730	Large-scale association analysis identifies new lung cancer susceptibility loci and heterogeneity in genetic susceptibility across histological subtypes.
20	6	28301099	rs7752448	FEV1	ZSCAN31	30804560	New genetic signals for lung function highlight pathways and chronic obstructive pulmonary disease associations across multiple ancestries.
20	6	28301099	rs7752448	Lung function (FEV1/FVC)	ZSCAN31	30804560	New genetic signals for lung function highlight pathways and chronic obstructive pulmonary disease associations across multiple ancestries.
20	6	28301099	rs7752448	Lung function (FVC)	ZSCAN31	30804560	New genetic signals for lung function highlight pathways and chronic obstructive pulmonary disease associations across multiple ancestries.
20	6	28301099	rs7752448	Peak expiratory flow	ZSCAN31	30804560	New genetic signals for lung function highlight pathways and chronic obstructive pulmonary disease associations across multiple ancestries.
20	6	28304384	rs67340775	Lung cancer in ever smokers	ZSCAN31	28604730	Large-scale association analysis identifies new lung cancer susceptibility loci and heterogeneity in genetic susceptibility across histological subtypes.
20	6	28306671	rs13217619	Schizophrenia	ZSCAN31	26198764	Genome-wide association study of schizophrenia in Ashkenazi Jews.
20	6	28314880	rs35016036	Positive affect	ZSCAN31	30643256	Multivariate genome-wide analyses of the well-being spectrum.
20	6	28322296	rs6903823	Pulmonary function	ZSCAN31, ZKSCAN3	21946350	Genome-wide association and large-scale follow up identifies 16 new loci influencing lung function.
20	6	28325201	rs6921919	Autism spectrum disorder or schizophrenia	ZKSCAN3	28540026	Meta-analysis of GWAS of over 16,000 individuals with autism spectrum disorder highlights a novel locus at 10q24.32 and a significant overlap with schizophrenia.
20	6	28332141	rs13214023	Breast cancer	ZKSCAN3	29059683	Association analysis identifies 65 new breast cancer risk loci.
20	6	28345282	rs35017208	Depression (broad)	ZKSCAN3 - ZSCAN12	29662059	Genome-wide association study of depression phenotypes in UK Biobank identifies variants in excitatory synaptic pathways.
20	6	28346945	rs7754960	Myopia (age of diagnosis)	ZSCAN12	29808027	Genome-wide association meta-analysis highlights light-induced signaling as a driver for refractive error.
20	6	28349698	rs13213152	Sarcoidosis (Lofgren's syndrome vs non-Lofgren's syndrome)	ZSCAN12	26651848	High-Density Genetic Mapping Identifies New Susceptibility Variants in Sarcoidosis Phenotypes and Shows Genomic-driven Phenotypic Differences.
20	6	28349698	rs13213152	Depressive symptoms	ZSCAN12	30643256	Multivariate genome-wide analyses of the well-being spectrum.
20	6	28349698	rs13213152	Well-being spectrum (multivariate analysis)	ZSCAN12	30643256	Multivariate genome-wide analyses of the well-being spectrum.
20	6	28358009	rs13213986	Squamous cell lung carcinoma	ZSCAN12	28604730	Large-scale association analysis identifies new lung cancer susceptibility loci and heterogeneity in genetic susceptibility across histological subtypes.
20	6	28382494	rs7451726	Educational attainment (years of education)	RNU2-45P - ZSCAN23	30038396	Gene discovery and polygenic prediction from a genome-wide association study of educational attainment in 1.1 million individuals.
20	6	28394680	rs13201681	Lung cancer	RNU2-45P - ZSCAN23	28604730	Large-scale association analysis identifies new lung cancer susceptibility loci and heterogeneity in genetic susceptibility across histological subtypes.
20	6	28400538	rs7766356	General cognitive ability	ZSCAN23	29844566	Study of 300,486 individuals identifies 148 independent genetic loci influencing general cognitive function.
20	6	28411941	rs67381177	Lung cancer in ever smokers	ZSCAN23 - COX11P1	28604730	Large-scale association analysis identifies new lung cancer susceptibility loci and heterogeneity in genetic susceptibility across histological subtypes.
20	6	28414967	rs16894116	Schizophrenia	COX11P1	30285260	Genome-Wide Association Study Detected Novel Susceptibility Genes for Schizophrenia and Shared Trans-Populations/Diseases Genetic Effect.
20	6	28414967	rs16894116	Risk-taking tendency (4-domain principal component model)	COX11P1	30643258	Genome-wide association analyses of risk tolerance and risky behaviors in over 1 million individuals identify hundreds of loci and shared genetic influences.
20	6	28423599	rs7766749	Life satisfaction	OR2E1P	30643256	Multivariate genome-wide analyses of the well-being spectrum.
20	6	28482917	rs114242735	Squamous cell lung carcinoma	GPX6, GPX6	28604730	Large-scale association analysis identifies new lung cancer susceptibility loci and heterogeneity in genetic susceptibility across histological subtypes.
20	6	28482917	rs13191038	Urinary tract infection frequency	GPX6, GPX6	28928442	Genome-wide association and HLA region fine-mapping studies identify susceptibility loci for multiple common infections.
20	6	28482917	rs13191038	Depression (broad)	GPX6, GPX6	29662059	Genome-wide association study of depression phenotypes in UK Biobank identifies variants in excitatory synaptic pathways.
20	6	28546952	rs116226959	Spherical equivalent or myopia (age of diagnosis)	ZBED9	29808027	Genome-wide association meta-analysis highlights light-induced signaling as a driver for refractive error.
20	6	28562589	rs115031589	Schizophrenia	ZBED9	30285260	Genome-Wide Association Study Detected Novel Susceptibility Genes for Schizophrenia and Shared Trans-Populations/Diseases Genetic Effect.
20	6	28578286	rs116663187	Autism spectrum disorder or schizophrenia	ZBED9	28540026	Meta-analysis of GWAS of over 16,000 individuals with autism spectrum disorder highlights a novel locus at 10q24.32 and a significant overlap with schizophrenia.
20	6	28619353	rs114385935	Lung cancer in ever smokers	LINC00533 - RPSAP2	28604730	Large-scale association analysis identifies new lung cancer susceptibility loci and heterogeneity in genetic susceptibility across histological subtypes.
20	6	28630691	rs13194504	Depression (broad)	LINC00533 - RPSAP2	29662059	Genome-wide association study of depression phenotypes in UK Biobank identifies variants in excitatory synaptic pathways.
20	6	28659407	rs144911693	Autism spectrum disorder or schizophrenia	LINC00533 - RPSAP2	28540026	Meta-analysis of GWAS of over 16,000 individuals with autism spectrum disorder highlights a novel locus at 10q24.32 and a significant overlap with schizophrenia.
20	6	28667669	rs116137698	Autism spectrum disorder or schizophrenia	LINC00533 - RPSAP2	28540026	Meta-analysis of GWAS of over 16,000 individuals with autism spectrum disorder highlights a novel locus at 10q24.32 and a significant overlap with schizophrenia.
20	6	28671343	rs6908726	Number of sexual partners	LINC00533 - RPSAP2	30643258	Genome-wide association analyses of risk tolerance and risky behaviors in over 1 million individuals identify hundreds of loci and shared genetic influences.
20	6	28678357	rs7775835	General cognitive ability	LINC00533 - RPSAP2	29844566	Study of 300,486 individuals identifies 148 independent genetic loci influencing general cognitive function.
20	6	28678357	rs7775835	Depression	LINC00533 - RPSAP2	29942085	Meta-analysis of genome-wide association studies for neuroticism in 449,484 individuals identifies novel genetic loci and pathways.
20	6	28703631	rs114374770	Myopia (age of diagnosis)	RPSAP2 - NOP56P1	29808027	Genome-wide association meta-analysis highlights light-induced signaling as a driver for refractive error.
20	6	28712247	rs115329265	Schizophrenia	RPSAP2 - NOP56P1	25056061	Biological insights from 108 schizophrenia-associated genetic loci.
20	6	28712247	rs115329265	Autism spectrum disorder or schizophrenia	RPSAP2 - NOP56P1	28540026	Meta-analysis of GWAS of over 16,000 individuals with autism spectrum disorder highlights a novel locus at 10q24.32 and a significant overlap with schizophrenia.
20	6	28712247	rs115329265	Schizophrenia	RPSAP2 - NOP56P1	28991256	Genome-wide association analysis identifies 30 new susceptibility loci for schizophrenia.
20	6	28712247	rs115329265	Schizophrenia	RPSAP2 - NOP56P1	30285260	Genome-Wide Association Study Detected Novel Susceptibility Genes for Schizophrenia and Shared Trans-Populations/Diseases Genetic Effect.
20	6	28712247	rs1233578	Asthma	RPSAP2 - NOP56P1	29273806	Multiancestry association study identifies new asthma risk loci that colocalize with immune-cell enhancer marks.
20	6	28712247	rs1233578	Intelligence	RPSAP2 - NOP56P1	29942086	Genome-wide association meta-analysis in 269,867 individuals identifies new genetic and functional links to intelligence.
20	6	28712247	rs1233578	General cognitive ability	RPSAP2 - NOP56P1	29844566	Study of 300,486 individuals identifies 148 independent genetic loci influencing general cognitive function.
20	6	28712247	rs1233578	Asthma	RPSAP2 - NOP56P1	29273806	Multiancestry association study identifies new asthma risk loci that colocalize with immune-cell enhancer marks.
20	6	28768113	rs116668069	Lung cancer in ever smokers	NOP56P1 - AL662890.1	28604730	Large-scale association analysis identifies new lung cancer susceptibility loci and heterogeneity in genetic susceptibility across histological subtypes.
20	6	28776117	rs4324798	Lung adenocarcinoma	NOP56P1 - AL662890.1	19836008	A genome-wide association study of lung cancer identifies a region of chromosome 5p15 associated with risk for adenocarcinoma.
20	6	28793904	rs3118359	Triglycerides	NOP56P1 - AL662890.1	30275531	Genetics of blood lipids among ~300,000 multi-ethnic participants of the Million Veteran Program.
20	6	28796071	rs116461399	Lung cancer	NOP56P1 - AL662890.1	28604730	Large-scale association analysis identifies new lung cancer susceptibility loci and heterogeneity in genetic susceptibility across histological subtypes.
20	6	28796071	rs116461399	Squamous cell lung carcinoma	NOP56P1 - AL662890.1	28604730	Large-scale association analysis identifies new lung cancer susceptibility loci and heterogeneity in genetic susceptibility across histological subtypes.
20	6	28796071	rs3131337	Cold sores	NOP56P1 - AL662890.1	28928442	Genome-wide association and HLA region fine-mapping studies identify susceptibility loci for multiple common infections.
20	6	28800281	rs150548387	Daytime sleep phenotypes	NOP56P1 - AL662890.1	27126917	Genome-wide association analysis of actigraphic sleep phenotypes in the LIFE Adult Study.
20	6	28803291	rs9257248	Sarcoidosis (Lofgren's syndrome vs non-Lofgren's syndrome)	NOP56P1 - AL662890.1	26651848	High-Density Genetic Mapping Identifies New Susceptibility Variants in Sarcoidosis Phenotypes and Shows Genomic-driven Phenotypic Differences.
20	6	28803291	rs9257248	Depression (broad)	NOP56P1 - AL662890.1	29662059	Genome-wide association study of depression phenotypes in UK Biobank identifies variants in excitatory synaptic pathways.
20	6	28854059	rs7755875	Hand grip strength	LINC01623 - ZNF90P2	29691431	Biological Insights Into Muscular Strength: Genetic Findings in the UK Biobank.
20	6	28868494	rs116381494	Lung cancer in ever smokers	HCG14 - TRIM27	28604730	Large-scale association analysis identifies new lung cancer susceptibility loci and heterogeneity in genetic susceptibility across histological subtypes.
20	6	28896914	rs2015436	Childhood and early adolescence aggressive behavior	TRIM27 - LINC01556	26087016	A genome-wide approach to children's aggressive behavior: The EAGLE consortium.
20	6	28897633	rs1233508	General risk tolerance (MTAG)	TRIM27 - LINC01556	30643258	Genome-wide association analyses of risk tolerance and risky behaviors in over 1 million individuals identify hundreds of loci and shared genetic influences.
20	6	28905791	rs3130895	Sarcoidosis (Lofgren's syndrome vs non-Lofgren's syndrome)	TRIM27 - LINC01556	26651848	High-Density Genetic Mapping Identifies New Susceptibility Variants in Sarcoidosis Phenotypes and Shows Genomic-driven Phenotypic Differences.
20	6	28916252	rs4947339	Platelet aggregation	LINC01556 - KRT18P1	20526338	Genome-wide meta-analyses identifies seven loci associated with platelet aggregation in response to agonists.
20	6	28916594	rs3130844	Urinary tract infection frequency	LINC01556 - KRT18P1	28928442	Genome-wide association and HLA region fine-mapping studies identify susceptibility loci for multiple common infections.
20	6	28916835	rs114683528	Daytime sleep phenotypes	LINC01556 - KRT18P1	27126917	Genome-wide association analysis of actigraphic sleep phenotypes in the LIFE Adult Study.
20	6	28926220	rs9257408	Breast cancer	LINC01556 - KRT18P1	25751625	Genome-wide association analysis of more than 120,000 individuals identifies 15 new susceptibility loci for breast cancer.
20	6	28926220	rs9257408	Breast cancer	LINC01556 - KRT18P1	29059683	Association analysis identifies 65 new breast cancer risk loci.
20	6	28926220	rs9257408	Breast cancer	LINC01556 - KRT18P1	25751625	Genome-wide association analysis of more than 120,000 individuals identifies 15 new susceptibility loci for breast cancer.
20	6	28934352	rs148696809	Lung cancer	LINC01556 - KRT18P1	28604730	Large-scale association analysis identifies new lung cancer susceptibility loci and heterogeneity in genetic susceptibility across histological subtypes.
20	6	28934352	rs148696809	Squamous cell lung carcinoma	LINC01556 - KRT18P1	28604730	Large-scale association analysis identifies new lung cancer susceptibility loci and heterogeneity in genetic susceptibility across histological subtypes.
20	6	28934352	rs148696809	Cognitive performance	LINC01556 - KRT18P1	30038396	Gene discovery and polygenic prediction from a genome-wide association study of educational attainment in 1.1 million individuals.
20	6	28954293	rs3129791	Depression (broad)	HCG15, HCG15, HCG15, HCG15, HCG15	29662059	Genome-wide association study of depression phenotypes in UK Biobank identifies variants in excitatory synaptic pathways.
20	6	28974265	rs115287935	Lung cancer in ever smokers	ZNF311 - OR2AD1P	28604730	Large-scale association analysis identifies new lung cancer susceptibility loci and heterogeneity in genetic susceptibility across histological subtypes.
20	6	28983274	rs116757206	Schizophrenia	ZNF311 - OR2AD1P	30285260	Genome-Wide Association Study Detected Novel Susceptibility Genes for Schizophrenia and Shared Trans-Populations/Diseases Genetic Effect.
20	6	28983274	rs3131082	Tuberculosis	ZNF311 - OR2AD1P	28928442	Genome-wide association and HLA region fine-mapping studies identify susceptibility loci for multiple common infections.
20	6	29044701	rs3131085	Blood protein levels	SAR1AP1, SAR1AP1, SAR1AP1, SAR1AP1, SAR1AP1, SAR1AP1, SAR1AP1	28240269	Connecting genetic risk to disease end points through the human blood plasma proteome.
20	6	29057639	rs3129788	Sarcoidosis (Lofgren's syndrome vs non-Lofgren's syndrome)	OR2B3 - OR2J1	26651848	High-Density Genetic Mapping Identifies New Susceptibility Variants in Sarcoidosis Phenotypes and Shows Genomic-driven Phenotypic Differences.
20	6	29075088	rs3129178	Breast cancer	OR2J1 - OR2J3	29059683	Association analysis identifies 65 new breast cancer risk loci.
20	6	29084232	rs3129109	Height	OR2J3 - AL645937.2	20881960	Hundreds of variants clustered in genomic loci and biological pathways affect human height.
20	6	29090011	rs116442863	Lung cancer in ever smokers	OR2J3 - AL645937.2	28604730	Large-scale association analysis identifies new lung cancer susceptibility loci and heterogeneity in genetic susceptibility across histological subtypes.
20	6	29098500	rs116330539	Daytime sleep phenotypes	AL645937.2 - AL645937.1	27126917	Genome-wide association analysis of actigraphic sleep phenotypes in the LIFE Adult Study.
20	6	29118747	rs3130725	Cardiometabolic and hematological traits	AL645937.1 - AL645937.4	27668658	Discovery and refinement of genetic loci associated with cardiometabolic risk using dense imputation maps.
20	6	29133642	rs141600123	Squamous cell lung carcinoma	AL645937.4	28604730	Large-scale association analysis identifies new lung cancer susceptibility loci and heterogeneity in genetic susceptibility across histological subtypes.
20	6	29133642	rs4947263	Depression (broad)	AL645937.4	29662059	Genome-wide association study of depression phenotypes in UK Biobank identifies variants in excitatory synaptic pathways.
20	6	29144532	rs145283874	Myopia (age of diagnosis)	OR2J2 - OR2J4P	29808027	Genome-wide association meta-analysis highlights light-induced signaling as a driver for refractive error.
20	6	29146472	rs140484951	Mean corpuscular volume	OR2J2 - OR2J4P	29403010	Genetic analysis of quantitative traits in the Japanese population links cell types to complex human diseases.
20	6	29148394	rs116826541	Lung cancer	OR2J2 - OR2J4P	28604730	Large-scale association analysis identifies new lung cancer susceptibility loci and heterogeneity in genetic susceptibility across histological subtypes.
20	6	29153155	rs3130746	Tuberculosis	OR2J4P - AL645937.3	28928442	Genome-wide association and HLA region fine-mapping studies identify susceptibility loci for multiple common infections.
20	6	29180721	rs9257616	Social communication problems	AL645937.3	24047820	Common variation contributes to the genetic architecture of social communication traits.
20	6	29203407	rs114080364	Daytime sleep phenotypes	AL672167.1	27126917	Genome-wide association analysis of actigraphic sleep phenotypes in the LIFE Adult Study.
20	6	29206683	rs150817755	Schizophrenia	AL672167.1	30285260	Genome-Wide Association Study Detected Novel Susceptibility Genes for Schizophrenia and Shared Trans-Populations/Diseases Genetic Effect.
20	6	29206683	rs3130820	Schizophrenia	AL672167.1	29483656	Common schizophrenia alleles are enriched in mutation-intolerant genes and in regions under strong background selection.
20	6	29210596	rs3117340	Self-reported risk-taking behaviour	AL672167.1	30181555	Genetics of self-reported risk-taking behaviour, trans-ethnic consistency and relevance to brain gene expression.
20	6	29210596	rs3117340	Self-reported risk-taking behaviour	AL672167.1	30271922	Genome-wide association study for risk taking propensity indicates shared pathways with body mass index.
20	6	29210596	rs3117340	Smoking status (ever vs never smokers)	AL672167.1	30271922	Genome-wide association study for risk taking propensity indicates shared pathways with body mass index.
20	6	29217514	rs3117334	Alcohol consumption (drinks per week) (MTAG)	AL672167.1	30643251	Association studies of up to 1.2 million individuals yield new insights into the genetic etiology of tobacco and alcohol use.
20	6	29223493	rs3130825	Heel bone mineral density	AL672167.1	30048462	Identification of 613 new loci associated with heel bone mineral density and a polygenic risk score for bone mineral density, osteoporosis and fracture.
20	6	29244219	rs144447022	Schizophrenia	AL672167.1	26198764	Genome-wide association study of schizophrenia in Ashkenazi Jews.
20	6	29244219	rs144447022	Intelligence (MTAG)	AL672167.1	29326435	A combined analysis of genetically correlated traits identifies 187 loci and a role for neurogenesis and myelination in intelligence.
20	6	29248149	rs3130834	Breast cancer	AL672167.1	29059683	Association analysis identifies 65 new breast cancer risk loci.
20	6	29254982	rs139244745	Lung cancer	AL672167.1	28604730	Large-scale association analysis identifies new lung cancer susceptibility loci and heterogeneity in genetic susceptibility across histological subtypes.
20	6	29254982	rs139244745	Lung cancer in ever smokers	AL672167.1	28604730	Large-scale association analysis identifies new lung cancer susceptibility loci and heterogeneity in genetic susceptibility across histological subtypes.
20	6	29254982	rs139244745	Squamous cell lung carcinoma	AL672167.1	28604730	Large-scale association analysis identifies new lung cancer susceptibility loci and heterogeneity in genetic susceptibility across histological subtypes.
20	6	29254982	rs9257681	Depression (broad)	AL672167.1	29662059	Genome-wide association study of depression phenotypes in UK Biobank identifies variants in excitatory synaptic pathways.
20	6	29256420	rs1884123	Adventurousness	AL672167.1	30643258	Genome-wide association analyses of risk tolerance and risky behaviors in over 1 million individuals identify hundreds of loci and shared genetic influences.
20	6	29283672	rs3129682	Blood protein levels	OR14J1 - DDX6P1	28240269	Connecting genetic risk to disease end points through the human blood plasma proteome.
20	6	29306350	rs114827547	Myopia (age of diagnosis)	DDX6P1 - OR5V1	29808027	Genome-wide association meta-analysis highlights light-induced signaling as a driver for refractive error.
20	6	29337075	rs115661163	Autism spectrum disorder or schizophrenia	OR5V1, OR5V1, OR5V1, OR5V1, OR5V1	28540026	Meta-analysis of GWAS of over 16,000 individuals with autism spectrum disorder highlights a novel locus at 10q24.32 and a significant overlap with schizophrenia.
20	6	29342775	rs114071887	Schizophrenia	OR5V1, OR5V1, OR5V1, OR5V1, OR5V1, OR12D3, OR12D3, OR12D3, OR12D3, OR12D3, OR12D3	30285260	Genome-Wide Association Study Detected Novel Susceptibility Genes for Schizophrenia and Shared Trans-Populations/Diseases Genetic Effect.
20	6	29342775	rs3749971	Intelligence	OR12D3, OR12D3, OR12D3, OR12D3, OR12D3, OR12D3, OR5V1, OR5V1, OR5V1, OR5V1, OR5V1	29942086	Genome-wide association meta-analysis in 269,867 individuals identifies new genetic and functional links to intelligence.
20	6	29343355	rs9257802	General cognitive ability	OR5V1, OR5V1, OR5V1, OR5V1, OR5V1	29844566	Study of 300,486 individuals identifies 148 independent genetic loci influencing general cognitive function.
20	6	29355202	rs115937317	Autism spectrum disorder or schizophrenia	OR5V1, OR5V1, OR5V1, OR5V1, OR5V1	28540026	Meta-analysis of GWAS of over 16,000 individuals with autism spectrum disorder highlights a novel locus at 10q24.32 and a significant overlap with schizophrenia.
20	6	29355202	rs3094548	Pulmonary function	OR5V1, OR5V1, OR5V1, OR5V1, OR5V1	21946350	Genome-wide association and large-scale follow up identifies 16 new loci influencing lung function.
20	6	29398938	rs3117191	Itch intensity from mosquito bite	OR11A1, OR11A1, OR11A1, OR11A1, OR11A1, OR11A1, OR5V1, OR5V1, OR5V1, OR5V1, OR5V1	28199695	GWAS of self-reported mosquito bite size, itch intensity and attractiveness to mosquitoes implicates immune-related predisposition loci.
20	6	29548089	rs926552	Diastolic blood pressure	GABBR1, GABBR1, GABBR1, GABBR1, GABBR1, GABBR1, GABBR1	27618448	Meta-analysis identifies common and rare variants influencing blood pressure and overlapping with metabolic trait loci.
21	6	67338593	rs9360217	Methadone dose in opioid dependence	NUFIP1P - AL450336.1	28115739	Genome-wide association study of therapeutic opioid dosing identifies a novel locus upstream of OPRM1.
21	6	67405337	rs10498846	Number of sexual partners	NUFIP1P - AL450336.1	30643258	Genome-wide association analyses of risk tolerance and risky behaviors in over 1 million individuals identify hundreds of loci and shared genetic influences.
21	6	67488356	rs12213996	Smoking status	RNU7-66P - RF00571	30595370	Leveraging Polygenic Functional Enrichment to Improve GWAS Power.
21	6	67509579	rs62417597	Age of smoking initiation (MTAG)	RNU7-66P - RF00571	30643251	Association studies of up to 1.2 million individuals yield new insights into the genetic etiology of tobacco and alcohol use.
21	6	67521101	rs9360234	Adventurousness	RNU7-66P - RF00571	30643258	Genome-wide association analyses of risk tolerance and risky behaviors in over 1 million individuals identify hundreds of loci and shared genetic influences.
21	6	67521222	rs7743165	Smoking initiation (ever regular vs never regular)	RNU7-66P - RF00571	30643251	Association studies of up to 1.2 million individuals yield new insights into the genetic etiology of tobacco and alcohol use.
21	6	67532065	rs4502920	Smoking initiation (ever regular vs never regular) (MTAG)	RNU7-66P - RF00571	30643251	Association studies of up to 1.2 million individuals yield new insights into the genetic etiology of tobacco and alcohol use.
21	6	67540984	rs79180767	Smoking initiation (ever regular vs never regular)	RNU7-66P - RF00571	30643251	Association studies of up to 1.2 million individuals yield new insights into the genetic etiology of tobacco and alcohol use.
21	6	67549451	rs12211126	Smoking status (ever vs never smokers)	RNU7-66P - RF00571	30643258	Genome-wide association analyses of risk tolerance and risky behaviors in over 1 million individuals identify hundreds of loci and shared genetic influences.
22	6	98398142	rs6928583	General cognitive ability	AL589740.1	29844566	Study of 300,486 individuals identifies 148 independent genetic loci influencing general cognitive function.
22	6	98421991	rs4587178	Intelligence (MTAG)	AL589740.1	29326435	A combined analysis of genetically correlated traits identifies 187 loci and a role for neurogenesis and myelination in intelligence.
22	6	98421991	rs4587178	Intelligence	AL589740.1	29942086	Genome-wide association meta-analysis in 269,867 individuals identifies new genetic and functional links to intelligence.
22	6	98421991	rs4587178	General cognitive ability	AL589740.1	29844566	Study of 300,486 individuals identifies 148 independent genetic loci influencing general cognitive function.
22	6	98464608	rs17813294	Intelligence	AL589740.1	29942086	Genome-wide association meta-analysis in 269,867 individuals identifies new genetic and functional links to intelligence.
22	6	98549801	rs9401593	Educational attainment (years of education)	AL589740.1	27225129	Genome-wide association study identifies 74 loci associated with educational attainment.
22	6	98549801	rs9401593	Cognitive performance (MTAG)	AL589740.1	30038396	Gene discovery and polygenic prediction from a genome-wide association study of educational attainment in 1.1 million individuals.
22	6	98550289	rs1906252	Educational attainment	AL589740.1	27046643	Genome-wide association study of cognitive functions and educational attainment in UK Biobank (N=112 151).
22	6	98550289	rs1906252	Intelligence	AL589740.1	29942086	Genome-wide association meta-analysis in 269,867 individuals identifies new genetic and functional links to intelligence.
22	6	98550289	rs1906252	Cognitive performance	AL589740.1	30038396	Gene discovery and polygenic prediction from a genome-wide association study of educational attainment in 1.1 million individuals.
22	6	98550289	rs1906252	Regular attendance at a pub or social club	AL589740.1	29970889	Elucidating the genetic basis of social interaction and isolation.
22	6	98550289	rs1906252	Tourette syndrome	AL589740.1	30818990	Interrogating the Genetic Determinants of Tourette's Syndrome and Other Tic Disorders Through Genome-Wide Association Studies.
22	6	98553894	rs1487441	Educational attainment	AL589740.1	25201988	Common genetic variants associated with cognitive performance identified using the proxy-phenotype method.
22	6	98553894	rs1487441	Bipolar disorder	AL589740.1	27329760	Genome-wide association study of 40,000 individuals identifies two novel loci associated with bipolar disorder.
22	6	98555272	rs9375188	Educational attainment (years of education)	AL589740.1	30038396	Gene discovery and polygenic prediction from a genome-wide association study of educational attainment in 1.1 million individuals.
22	6	98555272	rs9375188	Educational attainment (MTAG)	AL589740.1	30038396	Gene discovery and polygenic prediction from a genome-wide association study of educational attainment in 1.1 million individuals.
22	6	98565211	rs1487445	Educational attainment (years of education)	AL589740.1	30038396	Gene discovery and polygenic prediction from a genome-wide association study of educational attainment in 1.1 million individuals.
22	6	98565211	rs1487445	Highest math class taken	AL589740.1	30038396	Gene discovery and polygenic prediction from a genome-wide association study of educational attainment in 1.1 million individuals.
22	6	98565211	rs1487445	Highest math class taken (MTAG)	AL589740.1	30038396	Gene discovery and polygenic prediction from a genome-wide association study of educational attainment in 1.1 million individuals.
22	6	98565211	rs1487445	Self-reported math ability (MTAG)	AL589740.1	30038396	Gene discovery and polygenic prediction from a genome-wide association study of educational attainment in 1.1 million individuals.
22	6	98572120	rs10457441	Cognitive function	AL589740.1	25644384	Genetic contributions to variation in general cognitive function: a meta-analysis of genome-wide association studies in the CHARGE consortium (N=53949).
22	6	98574560	rs968050	Alcohol consumption (drinks per week) (MTAG)	AL589740.1	30643251	Association studies of up to 1.2 million individuals yield new insights into the genetic etiology of tobacco and alcohol use.
22	6	98576223	rs12202969	Bipolar disorder	AL589740.1	24618891	Genome-wide association study reveals two new risk loci for bipolar disorder.
22	6	98576223	rs12202969	General risk tolerance (MTAG)	AL589740.1	30643258	Genome-wide association analyses of risk tolerance and risky behaviors in over 1 million individuals identify hundreds of loci and shared genetic influences.
22	6	98578215	rs6931604	Intelligence (MTAG)	AL589740.1	29326435	A combined analysis of genetically correlated traits identifies 187 loci and a role for neurogenesis and myelination in intelligence.
22	6	98578215	rs6931604	Intelligence	AL589740.1	29942086	Genome-wide association meta-analysis in 269,867 individuals identifies new genetic and functional links to intelligence.
22	6	98578215	rs6931604	General cognitive ability	AL589740.1	29844566	Study of 300,486 individuals identifies 148 independent genetic loci influencing general cognitive function.
22	6	98582900	rs12206087	Cognitive ability	AL589740.1	29186694	Large-Scale Cognitive GWAS Meta-Analysis Reveals Tissue-Specific Neural Expression and Potential Nootropic Drug Targets.
22	6	98582900	rs12206087	Intelligence (MTAG)	AL589740.1	29326435	A combined analysis of genetically correlated traits identifies 187 loci and a role for neurogenesis and myelination in intelligence.
22	6	98582900	rs12206087	Extremely high intelligence	AL589740.1	29520040	Biological annotation of genetic loci associated with intelligence in a meta-analysis of 87,740 individuals.
22	6	98583488	rs72934503	Autism spectrum disorder	AL589740.1	30804558	Identification of common genetic risk variants for autism spectrum disorder.
22	6	98584733	rs9320913	Educational attainment	AL589740.1	23722424	GWAS of 126,559 individuals identifies genetic variants associated with educational attainment.
22	6	98584733	rs9320913	Intelligence	AL589740.1	28530673	Genome-wide association meta-analysis of 78,308 individuals identifies new loci and genes influencing human intelligence.
22	6	98584733	rs9320913	Intelligence	AL589740.1	28530673	Genome-wide association meta-analysis of 78,308 individuals identifies new loci and genes influencing human intelligence.
22	6	98588754	rs9375225	QT interval (drug interaction)	AL589740.1	23459443	Drug-gene interactions and the search for missing heritability: a cross-sectional pharmacogenomics study of the QT interval.
22	6	98591622	rs2388334	General cognitive ability	AL589740.1	29844566	Study of 300,486 individuals identifies 148 independent genetic loci influencing general cognitive function.
22	6	98591622	rs2388334	Risk-taking tendency (4-domain principal component model)	AL589740.1	30643258	Genome-wide association analyses of risk tolerance and risky behaviors in over 1 million individuals identify hundreds of loci and shared genetic influences.
22	6	98591622	rs2388334	Autism and educational attainment (MTAG)	AL589740.1	30804558	Identification of common genetic risk variants for autism spectrum disorder.
22	6	98611300	rs1487439	Intelligence (MTAG)	AL589740.1	29326435	A combined analysis of genetically correlated traits identifies 187 loci and a role for neurogenesis and myelination in intelligence.
22	6	98636905	rs12195240	Age of smoking initiation (MTAG)	AL589740.1	30643251	Association studies of up to 1.2 million individuals yield new insights into the genetic etiology of tobacco and alcohol use.
22	6	98636905	rs12195240	Smoking initiation (ever regular vs never regular)	AL589740.1	30643251	Association studies of up to 1.2 million individuals yield new insights into the genetic etiology of tobacco and alcohol use.
22	6	98636905	rs12195240	Smoking initiation (ever regular vs never regular) (MTAG)	AL589740.1	30643251	Association studies of up to 1.2 million individuals yield new insights into the genetic etiology of tobacco and alcohol use.
22	6	98661637	rs62422686	Intelligence	AL590727.1, AL589740.1	29942086	Genome-wide association meta-analysis in 269,867 individuals identifies new genetic and functional links to intelligence.
22	6	98661637	rs62422686	General cognitive ability	AL590727.1, AL589740.1	29844566	Study of 300,486 individuals identifies 148 independent genetic loci influencing general cognitive function.
22	6	98664414	rs62422687	Intelligence (MTAG)	AL589740.1	29326435	A combined analysis of genetically correlated traits identifies 187 loci and a role for neurogenesis and myelination in intelligence.
22	6	98669091	rs9375298	Self-reported math ability	AL589740.1	30038396	Gene discovery and polygenic prediction from a genome-wide association study of educational attainment in 1.1 million individuals.
22	6	98705295	rs12195792	Morning person	AL589740.1	30696823	Genome-wide association analyses of chronotype in 697,828 individuals provides insights into circadian rhythms.
22	6	98705295	rs12195792	Chronotype	AL589740.1	30696823	Genome-wide association analyses of chronotype in 697,828 individuals provides insights into circadian rhythms.
22	6	98726381	rs9320995	Smoking initiation	AL589740.1	30617275	Meta-analysis of up to 622,409 individuals identifies 40 novel smoking behaviour associated genetic loci.
22	6	98749329	rs7754741	Smoking status (ever vs never smokers)	AL589740.1	30643258	Genome-wide association analyses of risk tolerance and risky behaviors in over 1 million individuals identify hundreds of loci and shared genetic influences.
22	6	98790797	rs12196849	Intelligence (MTAG)	AL589740.1	29326435	A combined analysis of genetically correlated traits identifies 187 loci and a role for neurogenesis and myelination in intelligence.
22	6	98809679	rs4839955	Smoking status	AL589740.1	30595370	Leveraging Polygenic Functional Enrichment to Improve GWAS Power.
22	6	98822234	rs4240561	General risk tolerance (MTAG)	AL589740.1	30643258	Genome-wide association analyses of risk tolerance and risky behaviors in over 1 million individuals identify hundreds of loci and shared genetic influences.
22	6	98824191	rs6916079	Number of sexual partners	AL589740.1	30643258	Genome-wide association analyses of risk tolerance and risky behaviors in over 1 million individuals identify hundreds of loci and shared genetic influences.
22	6	98831636	rs9375403	Educational attainment (years of education)	AL589740.1	30038396	Gene discovery and polygenic prediction from a genome-wide association study of educational attainment in 1.1 million individuals.
22	6	98831636	rs9375403	Cognitive performance (MTAG)	AL589740.1	30038396	Gene discovery and polygenic prediction from a genome-wide association study of educational attainment in 1.1 million individuals.
22	6	98831636	rs9375403	Educational attainment (MTAG)	AL589740.1	30038396	Gene discovery and polygenic prediction from a genome-wide association study of educational attainment in 1.1 million individuals.
22	6	98831636	rs9375403	Highest math class taken	AL589740.1	30038396	Gene discovery and polygenic prediction from a genome-wide association study of educational attainment in 1.1 million individuals.
22	6	98831636	rs9375403	Highest math class taken (MTAG)	AL589740.1	30038396	Gene discovery and polygenic prediction from a genome-wide association study of educational attainment in 1.1 million individuals.
22	6	98831636	rs9375403	Self-reported math ability (MTAG)	AL589740.1	30038396	Gene discovery and polygenic prediction from a genome-wide association study of educational attainment in 1.1 million individuals.
23	6	111582885	rs9487605	Inflammatory skin disease	MFSD4B	25574825	Genome-wide comparative analysis of atopic dermatitis and psoriasis gives insight into opposing genetic mechanisms.
23	6	111644332	rs240963	Age of smoking initiation (MTAG)	REV3L	30643251	Association studies of up to 1.2 million individuals yield new insights into the genetic etiology of tobacco and alcohol use.
23	6	111658371	rs118202	Smoking initiation (ever regular vs never regular)	REV3L	30643251	Association studies of up to 1.2 million individuals yield new insights into the genetic etiology of tobacco and alcohol use.
23	6	111660643	rs240955	Smoking status (ever vs never smokers)	REV3L	30643258	Genome-wide association analyses of risk tolerance and risky behaviors in over 1 million individuals identify hundreds of loci and shared genetic influences.
23	6	111673714	rs240993	Psoriasis	REV3L	20953190	A genome-wide association study identifies new psoriasis susceptibility loci and an interaction between HLA-C and ERAP1.
23	6	111673714	rs240993	Inflammatory skin disease	REV3L	25574825	Genome-wide comparative analysis of atopic dermatitis and psoriasis gives insight into opposing genetic mechanisms.
23	6	111673714	rs240993	Psoriasis	REV3L	25574825	Genome-wide comparative analysis of atopic dermatitis and psoriasis gives insight into opposing genetic mechanisms.
23	6	111691523	rs455650	Smoking initiation (ever regular vs never regular) (MTAG)	REV3L	30643251	Association studies of up to 1.2 million individuals yield new insights into the genetic etiology of tobacco and alcohol use.
23	6	111695887	rs462779	Risk-taking tendency (4-domain principal component model)	REV3L	30643258	Genome-wide association analyses of risk tolerance and risky behaviors in over 1 million individuals identify hundreds of loci and shared genetic influences.
23	6	111716868	rs9487626	Smoking status	REV3L	30595370	Leveraging Polygenic Functional Enrichment to Improve GWAS Power.
23	6	111747083	rs7760535	Metabolic traits	REV3L	21886157	Human metabolic individuality in biomedical and pharmaceutical research.
23	6	111747083	rs7760535	Hair color	REV3L	30595370	Leveraging Polygenic Functional Enrichment to Improve GWAS Power.
24	7	3312870	rs2049477	Type 2 diabetes	AC073316.3	30130595	Pilot genome-wide association study identifying novel risk loci for type 2 diabetes in a Maya population.
24	7	3318658	rs10276303	Dupuytren's disease	AC073316.3	28886342	A Genome-wide Association Study of Dupuytren Disease Reveals 17 Additional Variants Implicated in Fibrosis.
24	7	3329967	rs10259715	Smoking initiation (ever regular vs never regular)	AC073316.3	30643251	Association studies of up to 1.2 million individuals yield new insights into the genetic etiology of tobacco and alcohol use.
24	7	3344629	rs10807839	Smoking initiation	SDK1	30617275	Meta-analysis of up to 622,409 individuals identifies 40 novel smoking behaviour associated genetic loci.
24	7	3359684	rs10951155	Self-reported math ability (MTAG)	SDK1	30038396	Gene discovery and polygenic prediction from a genome-wide association study of educational attainment in 1.1 million individuals.
24	7	3362642	rs4343996	Motion sickness	SDK1	25628336	Genetic variants associated with motion sickness point to roles for inner ear development, neurological processes and glucose homeostasis.
24	7	3373740	rs4336505	Self-reported math ability	SDK1	30038396	Gene discovery and polygenic prediction from a genome-wide association study of educational attainment in 1.1 million individuals.
24	7	3380895	rs4131987	Cognitive performance (MTAG)	SDK1	30038396	Gene discovery and polygenic prediction from a genome-wide association study of educational attainment in 1.1 million individuals.
24	7	3455401	rs17133297	Educational attainment (years of education)	SDK1	30038396	Gene discovery and polygenic prediction from a genome-wide association study of educational attainment in 1.1 million individuals.
24	7	3472721	rs17133347	Self-reported math ability (MTAG)	SDK1	30038396	Gene discovery and polygenic prediction from a genome-wide association study of educational attainment in 1.1 million individuals.
24	7	3489139	rs13221852	Acute graft versus host disease in bone marrow transplantation (donor effect)	SDK1	27595289	Novel HLA-DP region susceptibility loci associated with severe acute GvHD.
24	7	3496032	rs4719944	Educational attainment (years of education)	SDK1	30038396	Gene discovery and polygenic prediction from a genome-wide association study of educational attainment in 1.1 million individuals.
24	7	3496032	rs4719944	Educational attainment (MTAG)	SDK1	30038396	Gene discovery and polygenic prediction from a genome-wide association study of educational attainment in 1.1 million individuals.
24	7	3496032	rs4719944	Highest math class taken	SDK1	30038396	Gene discovery and polygenic prediction from a genome-wide association study of educational attainment in 1.1 million individuals.
24	7	3496032	rs4719944	Highest math class taken (MTAG)	SDK1	30038396	Gene discovery and polygenic prediction from a genome-wide association study of educational attainment in 1.1 million individuals.
24	7	3503207	rs13237637	Smoking status (ever vs never smokers)	SDK1	30643258	Genome-wide association analyses of risk tolerance and risky behaviors in over 1 million individuals identify hundreds of loci and shared genetic influences.
24	7	3503207	rs13237637	Age of smoking initiation (MTAG)	SDK1	30643251	Association studies of up to 1.2 million individuals yield new insights into the genetic etiology of tobacco and alcohol use.
24	7	3503207	rs13237637	Smoking initiation (ever regular vs never regular)	SDK1	30643251	Association studies of up to 1.2 million individuals yield new insights into the genetic etiology of tobacco and alcohol use.
24	7	3503207	rs13237637	Smoking initiation (ever regular vs never regular) (MTAG)	SDK1	30643251	Association studies of up to 1.2 million individuals yield new insights into the genetic etiology of tobacco and alcohol use.
24	7	3556132	rs1108879	Smoking status (ever vs never smokers)	SDK1	30643258	Genome-wide association analyses of risk tolerance and risky behaviors in over 1 million individuals identify hundreds of loci and shared genetic influences.
24	7	3559826	rs2705608	Smoking status	SDK1	30595370	Leveraging Polygenic Functional Enrichment to Improve GWAS Power.
24	7	3609821	rs10226719	Risk-taking tendency (4-domain principal component model)	SDK1	30643258	Genome-wide association analyses of risk tolerance and risky behaviors in over 1 million individuals identify hundreds of loci and shared genetic influences.
24	7	3634711	rs10085617	Cannabis use	SDK1	30150663	GWAS of lifetime cannabis use reveals new risk loci, genetic overlap with psychiatric traits, and a causal influence of schizophrenia.
25	7	96624257	rs2240294	Smoking status	DLX6-AS1	30595370	Leveraging Polygenic Functional Enrichment to Improve GWAS Power.
25	7	96624257	rs2240294	Smoking status (ever vs never smokers)	DLX6-AS1	30643258	Genome-wide association analyses of risk tolerance and risky behaviors in over 1 million individuals identify hundreds of loci and shared genetic influences.
25	7	96629103	rs11768481	Smoking initiation (ever regular vs never regular)	DLX6-AS1	30643251	Association studies of up to 1.2 million individuals yield new insights into the genetic etiology of tobacco and alcohol use.
25	7	96629103	rs11768481	Smoking initiation (ever regular vs never regular) (MTAG)	DLX6-AS1	30643251	Association studies of up to 1.2 million individuals yield new insights into the genetic etiology of tobacco and alcohol use.
25	7	96656572	rs3757493	Total body bone mineral density	DLX5 - SDHAF3	29304378	Life-Course Genome-wide Association Study Meta-analysis of Total Body BMD and Assessment of Age-Specific Effects.
25	7	96660132	rs6960249	Total body bone mineral density	DLX5 - SDHAF3	29304378	Life-Course Genome-wide Association Study Meta-analysis of Total Body BMD and Assessment of Age-Specific Effects.
25	7	96665281	rs10241381	Facial morphology (factor 8, orbital inclination due to vertical and horizontal position of exocanthion)	DLX5 - SDHAF3	28441456	Genome-wide association study of facial morphology reveals novel associations with FREM1 and PARK2.
26	8	9153239	rs11781008	Diastolic blood pressure x alcohol consumption interaction (2df test)	AC022784.1	29912962	Novel genetic associations for blood pressure identified via gene-alcohol interaction in up to 570K individuals across multiple ancestries.
26	8	9153239	rs11781008	Diastolic blood pressure x alcohol consumption interaction (2df test)	AC022784.1	29912962	Novel genetic associations for blood pressure identified via gene-alcohol interaction in up to 570K individuals across multiple ancestries.
26	8	9185533	rs35614264	General factor of neuroticism	AC022784.1	30867560	Genetic contributions to two special factors of neuroticism are associated with affluence, higher intelligence, better health, and longer life.
26	8	9188762	rs11774915	Type 2 diabetes	AC022784.1	30054458	Genome-wide association analyses identify 143 risk variants and putative regulatory mechanisms for type 2 diabetes.
26	8	9200472	rs6990912	General factor of neuroticism	AC022784.1	30867560	Genetic contributions to two special factors of neuroticism are associated with affluence, higher intelligence, better health, and longer life.
26	8	9789549	rs11786541	Response to chemotherapy in breast cancer hypertensive cases (cumulative dose) (bevacizumab)	LINC00599 - AC034111.1	25117820	Genetic variant predicts bevacizumab-induced hypertension in ECOG-5103 and ECOG-2100.
26	8	9792662	rs2055729	Multiple myeloma (hyperdiploidy)	LINC00599 - AC034111.1	23502783	The CCND1 c.870G>A polymorphism is a risk factor for t(11;14)(q13;q32) multiple myeloma.
26	8	9793601	rs483916	Pulse pressure x alcohol consumption interaction (2df test)	LINC00599 - AC034111.1	29912962	Novel genetic associations for blood pressure identified via gene-alcohol interaction in up to 570K individuals across multiple ancestries.
26	8	9796321	rs615632	Neuroticism	LINC00599 - AC034111.1	29255261	Association analysis in over 329,000 individuals identifies 116 independent variants influencing neuroticism.
26	8	9796321	rs615632	Neuroticism	LINC00599 - AC034111.1	30643256	Multivariate genome-wide analyses of the well-being spectrum.
26	8	9803712	rs13271489	Diastolic blood pressure x smoking status (current vs non-current) interaction (2df test)	LINC00599 - AC034111.1	29455858	A Large-Scale Multi-ancestry Genome-wide Study Accounting for Smoking Behavior Identifies Multiple Significant Loci for Blood Pressure.
26	8	9803712	rs13271489	Diastolic blood pressure x smoking status (current vs non-current) interaction (2df test)	LINC00599 - AC034111.1	29455858	A Large-Scale Multi-ancestry Genome-wide Study Accounting for Smoking Behavior Identifies Multiple Significant Loci for Blood Pressure.
26	8	9803712	rs13271489	Diastolic blood pressure x smoking status (ever vs never) interaction (2df test)	LINC00599 - AC034111.1	29455858	A Large-Scale Multi-ancestry Genome-wide Study Accounting for Smoking Behavior Identifies Multiple Significant Loci for Blood Pressure.
26	8	9803712	rs13271489	Diastolic blood pressure x smoking status (ever vs never) interaction (2df test)	LINC00599 - AC034111.1	29455858	A Large-Scale Multi-ancestry Genome-wide Study Accounting for Smoking Behavior Identifies Multiple Significant Loci for Blood Pressure.
26	8	9803712	rs13271489	Systolic blood pressure x smoking status (current vs non-current) interaction (2df test)	LINC00599 - AC034111.1	29455858	A Large-Scale Multi-ancestry Genome-wide Study Accounting for Smoking Behavior Identifies Multiple Significant Loci for Blood Pressure.
26	8	9803712	rs13271489	Systolic blood pressure x smoking status (current vs non-current) interaction (2df test)	LINC00599 - AC034111.1	29455858	A Large-Scale Multi-ancestry Genome-wide Study Accounting for Smoking Behavior Identifies Multiple Significant Loci for Blood Pressure.
26	8	9803712	rs13271489	Systolic blood pressure x smoking status (ever vs never) interaction (2df test)	LINC00599 - AC034111.1	29455858	A Large-Scale Multi-ancestry Genome-wide Study Accounting for Smoking Behavior Identifies Multiple Significant Loci for Blood Pressure.
26	8	9803712	rs13271489	Systolic blood pressure x smoking status (ever vs never) interaction (2df test)	LINC00599 - AC034111.1	29455858	A Large-Scale Multi-ancestry Genome-wide Study Accounting for Smoking Behavior Identifies Multiple Significant Loci for Blood Pressure.
26	8	9804292	rs9650622	Diastolic blood pressure x alcohol consumption interaction (2df test)	LINC00599 - AC034111.1	29912962	Novel genetic associations for blood pressure identified via gene-alcohol interaction in up to 570K individuals across multiple ancestries.
26	8	9805695	rs56243511	Systolic blood pressure x alcohol consumption interaction (2df test)	LINC00599 - AC034111.1	29912962	Novel genetic associations for blood pressure identified via gene-alcohol interaction in up to 570K individuals across multiple ancestries.
26	8	9805695	rs56243511	General factor of neuroticism	LINC00599 - AC034111.1	30867560	Genetic contributions to two special factors of neuroticism are associated with affluence, higher intelligence, better health, and longer life.
26	8	9814411	rs656319	Myopia (pathological)	LINC00599 - AC034111.1	23049088	A genome-wide association study provides evidence for association of chromosome 8p23 (MYP10) and 10q21.1 (MYP15) with high myopia in the French Population.
26	8	9814411	rs656319	Mean arterial pressure x alcohol consumption (light vs heavy) interaction (2df test)	LINC00599 - AC034111.1	29912962	Novel genetic associations for blood pressure identified via gene-alcohol interaction in up to 570K individuals across multiple ancestries.
26	8	9814411	rs656319	Systolic blood pressure x alcohol consumption (light vs heavy) interaction (2df test)	LINC00599 - AC034111.1	29912962	Novel genetic associations for blood pressure identified via gene-alcohol interaction in up to 570K individuals across multiple ancestries.
26	8	9892177	rs658385	Age at first sexual intercourse	LINC00599 - AC034111.1	27089180	Physical and neurobehavioral determinants of reproductive onset and success.
26	8	10009952	rs11993089	Pulse pressure x alcohol consumption interaction (2df test)	MSRA	29912962	Novel genetic associations for blood pressure identified via gene-alcohol interaction in up to 570K individuals across multiple ancestries.
26	8	10113507	rs11782517	Nose size	MSRA	27182965	Detection and interpretation of shared genetic influences on 42 human traits.
26	8	10128683	rs6601426	Well-being spectrum (multivariate analysis)	MSRA	30643256	Multivariate genome-wide analyses of the well-being spectrum.
26	8	10129757	rs4240637	Neuroticism	MSRA	29942085	Meta-analysis of genome-wide association studies for neuroticism in 449,484 individuals identifies novel genetic loci and pathways.
26	8	10129757	rs4240637	General factor of neuroticism	MSRA	30867560	Genetic contributions to two special factors of neuroticism are associated with affluence, higher intelligence, better health, and longer life.
26	8	10133709	rs17151565	Neuroticism	MSRA, AC079200.1	29942085	Meta-analysis of genome-wide association studies for neuroticism in 449,484 individuals identifies novel genetic loci and pathways.
26	8	10133709	rs17151565	Irritable mood	MSRA, AC079200.1	29500382	Item-level analyses reveal genetic heterogeneity in neuroticism.
26	8	10133709	rs17151565	Neuroticism	MSRA, AC079200.1	30595370	Leveraging Polygenic Functional Enrichment to Improve GWAS Power.
26	8	10136047	rs34328494	General factor of neuroticism	MSRA, AC079200.1	30867560	Genetic contributions to two special factors of neuroticism are associated with affluence, higher intelligence, better health, and longer life.
26	8	10143164	rs2952251	Smoking initiation (ever regular vs never regular)	MSRA	30643251	Association studies of up to 1.2 million individuals yield new insights into the genetic etiology of tobacco and alcohol use.
26	8	10151141	rs55743011	General factor of neuroticism	MSRA	30867560	Genetic contributions to two special factors of neuroticism are associated with affluence, higher intelligence, better health, and longer life.
26	8	10153082	rs17151637	Self-reported math ability (MTAG)	MSRA	30038396	Gene discovery and polygenic prediction from a genome-wide association study of educational attainment in 1.1 million individuals.
26	8	10153082	rs17151637	Smoking status (ever vs never smokers)	MSRA	30643258	Genome-wide association analyses of risk tolerance and risky behaviors in over 1 million individuals identify hundreds of loci and shared genetic influences.
26	8	10158416	rs34028848	General factor of neuroticism	MSRA	30867560	Genetic contributions to two special factors of neuroticism are associated with affluence, higher intelligence, better health, and longer life.
26	8	10161088	rs79001489	Educational attainment (MTAG)	MSRA	30038396	Gene discovery and polygenic prediction from a genome-wide association study of educational attainment in 1.1 million individuals.
26	8	10161088	rs79001489	Highest math class taken (MTAG)	MSRA	30038396	Gene discovery and polygenic prediction from a genome-wide association study of educational attainment in 1.1 million individuals.
26	8	10182469	rs17151763	Neuroticism	MSRA	29942085	Meta-analysis of genome-wide association studies for neuroticism in 449,484 individuals identifies novel genetic loci and pathways.
26	8	10182469	rs17151763	General factor of neuroticism	MSRA	30867560	Genetic contributions to two special factors of neuroticism are associated with affluence, higher intelligence, better health, and longer life.
26	8	10190040	rs7832708	Systolic blood pressure x alcohol consumption (light vs heavy) interaction (2df test)	MSRA	29912962	Novel genetic associations for blood pressure identified via gene-alcohol interaction in up to 570K individuals across multiple ancestries.
26	8	10190040	rs7832708	Self-reported math ability	MSRA	30038396	Gene discovery and polygenic prediction from a genome-wide association study of educational attainment in 1.1 million individuals.
26	8	10190040	rs7832708	Well-being spectrum (multivariate analysis)	MSRA	30643256	Multivariate genome-wide analyses of the well-being spectrum.
26	8	10190040	rs7832708	General factor of neuroticism	MSRA	30867560	Genetic contributions to two special factors of neuroticism are associated with affluence, higher intelligence, better health, and longer life.
26	8	10193772	rs6982308	Neuroticism	MSRA	30643256	Multivariate genome-wide analyses of the well-being spectrum.
26	8	10206035	rs13254598	General factor of neuroticism	MSRA	30867560	Genetic contributions to two special factors of neuroticism are associated with affluence, higher intelligence, better health, and longer life.
26	8	10207464	rs4260896	Depressive symptoms	MSRA	30643256	Multivariate genome-wide analyses of the well-being spectrum.
26	8	10209623	rs7818437	Neuroticism	MSRA	29942085	Meta-analysis of genome-wide association studies for neuroticism in 449,484 individuals identifies novel genetic loci and pathways.
26	8	10209623	rs7818437	Neurociticism	MSRA	29500382	Item-level analyses reveal genetic heterogeneity in neuroticism.
26	8	10209623	rs7818437	General factor of neuroticism	MSRA	30867560	Genetic contributions to two special factors of neuroticism are associated with affluence, higher intelligence, better health, and longer life.
26	8	10212969	rs7841921	General factor of neuroticism	MSRA	30867560	Genetic contributions to two special factors of neuroticism are associated with affluence, higher intelligence, better health, and longer life.
26	8	10213462	rs4526367	Worry	MSRA	29942085	Meta-analysis of genome-wide association studies for neuroticism in 449,484 individuals identifies novel genetic loci and pathways.
26	8	10236559	rs17151854	Neuroticism	MSRA	29942085	Meta-analysis of genome-wide association studies for neuroticism in 449,484 individuals identifies novel genetic loci and pathways.
26	8	10236559	rs17151854	Insomnia symptoms (never/rarely vs. usually)	MSRA	30804566	Biological and clinical insights from genetics of insomnia symptoms.
26	8	10239656	rs10087341	Neuroticism	MSRA	30643256	Multivariate genome-wide analyses of the well-being spectrum.
26	8	10240202	rs9329221	Neuroticism	MSRA	29255261	Association analysis in over 329,000 individuals identifies 116 independent variants influencing neuroticism.
26	8	10243101	rs6601450	Eosinophil percentage of granulocytes	MSRA	27863252	The Allelic Landscape of Human Blood Cell Trait Variation and Links to Common Complex Disease.
26	8	10243101	rs6601450	Eosinophil percentage of white cells	MSRA	27863252	The Allelic Landscape of Human Blood Cell Trait Variation and Links to Common Complex Disease.
26	8	10247976	rs9650650	Pulse pressure	MSRA	30578418	Trans-ethnic association study of blood pressure determinants in over 750,000 individuals.
26	8	10250048	rs12541491	Schizophrenia	MSRA	26198764	Genome-wide association study of schizophrenia in Ashkenazi Jews.
26	8	10251154	rs2001337	Systolic blood pressure	MSRA	30578418	Trans-ethnic association study of blood pressure determinants in over 750,000 individuals.
26	8	10262373	rs1962392	Neuroticism	MSRA	29942085	Meta-analysis of genome-wide association studies for neuroticism in 449,484 individuals identifies novel genetic loci and pathways.
26	8	10262373	rs1962392	General factor of neuroticism	MSRA	30867560	Genetic contributions to two special factors of neuroticism are associated with affluence, higher intelligence, better health, and longer life.
26	8	10264260	rs11786677	Systolic blood pressure x alcohol consumption interaction (2df test)	MSRA	29912962	Novel genetic associations for blood pressure identified via gene-alcohol interaction in up to 570K individuals across multiple ancestries.
26	8	10268736	rs1986971	Systolic blood pressure	MSRA	30224653	Genetic analysis of over 1 million people identifies 535 new loci associated with blood pressure traits.
26	8	10283426	rs3750310	Systemic lupus erythematosus	MSRA	28714469	Transancestral mapping and genetic load in systemic lupus erythematosus.
26	8	10283748	rs7005363	General factor of neuroticism	MSRA	30867560	Genetic contributions to two special factors of neuroticism are associated with affluence, higher intelligence, better health, and longer life.
26	8	10286511	rs10429305	General factor of neuroticism	MSRA - AC104964.3	30867560	Genetic contributions to two special factors of neuroticism are associated with affluence, higher intelligence, better health, and longer life.
26	8	10289988	rs10096972	Feeling worry	MSRA - AC104964.2	29500382	Item-level analyses reveal genetic heterogeneity in neuroticism.
26	8	10291932	rs17184083	General factor of neuroticism	AC104964.3	30867560	Genetic contributions to two special factors of neuroticism are associated with affluence, higher intelligence, better health, and longer life.
26	8	10306928	rs4401911	General factor of neuroticism	AC104964.3 - AC104964.1	30867560	Genetic contributions to two special factors of neuroticism are associated with affluence, higher intelligence, better health, and longer life.
26	8	10325905	rs150491901	Worry	LINCR-0001	29942085	Meta-analysis of genome-wide association studies for neuroticism in 449,484 individuals identifies novel genetic loci and pathways.
26	8	10334694	rs4841356	General factor of neuroticism	AC104964.1, AC104964.2	30867560	Genetic contributions to two special factors of neuroticism are associated with affluence, higher intelligence, better health, and longer life.
26	8	10404019	rs4566993	Neurociticism	PRSS55, PRSS51	29500382	Item-level analyses reveal genetic heterogeneity in neuroticism.
26	8	10419303	rs7815294	Neuroticism	PRSS55 - RP1L1	29942085	Meta-analysis of genome-wide association studies for neuroticism in 449,484 individuals identifies novel genetic loci and pathways.
26	8	10419303	rs7815294	General factor of neuroticism	PRSS55 - RP1L1	30867560	Genetic contributions to two special factors of neuroticism are associated with affluence, higher intelligence, better health, and longer life.
26	8	10431422	rs11250033	General factor of neuroticism	PRSS55 - RP1L1	30867560	Genetic contributions to two special factors of neuroticism are associated with affluence, higher intelligence, better health, and longer life.
26	8	10466482	rs13267180	General factor of neuroticism	RP1L1	30867560	Genetic contributions to two special factors of neuroticism are associated with affluence, higher intelligence, better health, and longer life.
26	8	10516374	rs4841409	Mean arterial pressure x alcohol consumption (light vs heavy) interaction (2df test)	RP1L1	29912962	Novel genetic associations for blood pressure identified via gene-alcohol interaction in up to 570K individuals across multiple ancestries.
26	8	10516374	rs4841409	Mean arterial pressure x alcohol consumption interaction (2df test)	RP1L1	29912962	Novel genetic associations for blood pressure identified via gene-alcohol interaction in up to 570K individuals across multiple ancestries.
26	8	10516374	rs4841409	Systolic blood pressure x alcohol consumption interaction (2df test)	RP1L1	29912962	Novel genetic associations for blood pressure identified via gene-alcohol interaction in up to 570K individuals across multiple ancestries.
26	8	10518500	rs10096777	Systolic blood pressure x alcohol consumption (light vs heavy) interaction (2df test)	RP1L1	29912962	Novel genetic associations for blood pressure identified via gene-alcohol interaction in up to 570K individuals across multiple ancestries.
26	8	10521890	rs4841411	Neuroticism	RP1L1	30643256	Multivariate genome-wide analyses of the well-being spectrum.
26	8	10521890	rs4841411	General factor of neuroticism	RP1L1	30867560	Genetic contributions to two special factors of neuroticism are associated with affluence, higher intelligence, better health, and longer life.
26	8	10607400	rs9650657	Neuroticism	AC105001.1, PINX1, PINX1	29255261	Association analysis in over 329,000 individuals identifies 116 independent variants influencing neuroticism.
26	8	10609955	rs13276026	Mean arterial pressure x alcohol consumption interaction (2df test)	PINX1, PINX1, AC105001.1	29912962	Novel genetic associations for blood pressure identified via gene-alcohol interaction in up to 570K individuals across multiple ancestries.
26	8	10609955	rs13276026	Systolic blood pressure x alcohol consumption interaction (2df test)	PINX1, PINX1, AC105001.1	29912962	Novel genetic associations for blood pressure identified via gene-alcohol interaction in up to 570K individuals across multiple ancestries.
26	8	10609955	rs13276026	General factor of neuroticism	PINX1, PINX1, AC105001.1	30867560	Genetic contributions to two special factors of neuroticism are associated with affluence, higher intelligence, better health, and longer life.
26	8	10613299	rs2116093	Spherical equivalent or myopia (age of diagnosis)	PINX1, PINX1, AC105001.1	29808027	Genome-wide association meta-analysis highlights light-induced signaling as a driver for refractive error.
26	8	10706411	rs1991651	Granulocyte count	AC011008.1 - AC011008.2	27863252	The Allelic Landscape of Human Blood Cell Trait Variation and Links to Common Complex Disease.
26	8	10706411	rs1991651	Myeloid white cell count	AC011008.1 - AC011008.2	27863252	The Allelic Landscape of Human Blood Cell Trait Variation and Links to Common Complex Disease.
26	8	10706411	rs1991651	Neutrophil count	AC011008.1 - AC011008.2	27863252	The Allelic Landscape of Human Blood Cell Trait Variation and Links to Common Complex Disease.
26	8	10706411	rs1991651	Sum basophil neutrophil counts	AC011008.1 - AC011008.2	27863252	The Allelic Landscape of Human Blood Cell Trait Variation and Links to Common Complex Disease.
26	8	10706411	rs1991651	Sum neutrophil eosinophil counts	AC011008.1 - AC011008.2	27863252	The Allelic Landscape of Human Blood Cell Trait Variation and Links to Common Complex Disease.
26	8	10726842	rs7819602	Systemic lupus erythematosus	AC011008.2 - XKR6	28714469	Transancestral mapping and genetic load in systemic lupus erythematosus.
26	8	10758213	rs10107145	Systolic blood pressure	XKR6	28739976	Novel Blood Pressure Locus and Gene Discovery Using Genome-Wide Association Study and Expression Data Sets From Blood and the Kidney.
26	8	10758213	rs10107145	Systolic blood pressure	XKR6	28739976	Novel Blood Pressure Locus and Gene Discovery Using Genome-Wide Association Study and Expression Data Sets From Blood and the Kidney.
26	8	10763655	rs4326350	Smoking initiation (ever regular vs never regular)	XKR6	30643251	Association studies of up to 1.2 million individuals yield new insights into the genetic etiology of tobacco and alcohol use.
26	8	10766028	rs6997839	Smoking initiation (ever regular vs never regular) (MTAG)	XKR6	30643251	Association studies of up to 1.2 million individuals yield new insights into the genetic etiology of tobacco and alcohol use.
26	8	10766082	rs6997997	Neuroticism	XKR6	29942085	Meta-analysis of genome-wide association studies for neuroticism in 449,484 individuals identifies novel genetic loci and pathways.
26	8	10786072	rs12548184	Systemic lupus erythematosus	XKR6	28714469	Transancestral mapping and genetic load in systemic lupus erythematosus.
26	8	10789493	rs4841460	General factor of neuroticism	XKR6	30867560	Genetic contributions to two special factors of neuroticism are associated with affluence, higher intelligence, better health, and longer life.
26	8	10801658	rs73196840	General factor of neuroticism	XKR6	30867560	Genetic contributions to two special factors of neuroticism are associated with affluence, higher intelligence, better health, and longer life.
26	8	10802146	rs12546366	Body fat distribution (arm fat ratio)	XKR6	30664634	Genome-wide association study of body fat distribution identifies adiposity loci and sex-specific genetic effects.
26	8	10802146	rs12546366	Body fat distribution (arm fat ratio)	XKR6	30664634	Genome-wide association study of body fat distribution identifies adiposity loci and sex-specific genetic effects.
26	8	10802146	rs12546366	Body fat distribution (arm fat ratio)	XKR6	30664634	Genome-wide association study of body fat distribution identifies adiposity loci and sex-specific genetic effects.
26	8	10802146	rs12546366	Body fat distribution (trunk fat ratio)	XKR6	30664634	Genome-wide association study of body fat distribution identifies adiposity loci and sex-specific genetic effects.
26	8	10810451	rs10096511	Neuroticism	XKR6	30643256	Multivariate genome-wide analyses of the well-being spectrum.
26	8	10811829	rs11250097	Neuroticism	XKR6	29255261	Association analysis in over 329,000 individuals identifies 116 independent variants influencing neuroticism.
26	8	10818607	rs11250098	Morning vs. evening chronotype	XKR6	26835600	GWAS of 89,283 individuals identifies genetic variants associated with self-reporting of being a morning person.
26	8	10819854	rs4841465	Systolic blood pressure x alcohol consumption (light vs heavy) interaction (2df test)	XKR6	29912962	Novel genetic associations for blood pressure identified via gene-alcohol interaction in up to 570K individuals across multiple ancestries.
26	8	10819854	rs4841465	Systolic blood pressure x alcohol consumption interaction (2df test)	XKR6	29912962	Novel genetic associations for blood pressure identified via gene-alcohol interaction in up to 570K individuals across multiple ancestries.
26	8	10841858	rs11783418	General factor of neuroticism	XKR6	30867560	Genetic contributions to two special factors of neuroticism are associated with affluence, higher intelligence, better health, and longer life.
26	8	10842659	rs9969436	Mean arterial pressure x alcohol consumption (light vs heavy) interaction (2df test)	XKR6	29912962	Novel genetic associations for blood pressure identified via gene-alcohol interaction in up to 570K individuals across multiple ancestries.
26	8	10842659	rs9969436	Mean arterial pressure x alcohol consumption (light vs heavy) interaction (2df test)	XKR6	29912962	Novel genetic associations for blood pressure identified via gene-alcohol interaction in up to 570K individuals across multiple ancestries.
26	8	10943276	rs2409691	Automobile speeding propensity	XKR6	30643258	Genome-wide association analyses of risk tolerance and risky behaviors in over 1 million individuals identify hundreds of loci and shared genetic influences.
26	8	10957723	rs2409701	Heel bone mineral density	XKR6	30048462	Identification of 613 new loci associated with heel bone mineral density and a polygenic risk score for bone mineral density, osteoporosis and fracture.
26	8	10974917	rs10087081	General factor of neuroticism	XKR6	30867560	Genetic contributions to two special factors of neuroticism are associated with affluence, higher intelligence, better health, and longer life.
26	8	11024326	rs4841503	General risk tolerance (MTAG)	XKR6	30643258	Genome-wide association analyses of risk tolerance and risky behaviors in over 1 million individuals identify hundreds of loci and shared genetic influences.
26	8	11038244	rs2409721	General factor of neuroticism	XKR6	30867560	Genetic contributions to two special factors of neuroticism are associated with affluence, higher intelligence, better health, and longer life.
26	8	11039816	rs2409722	Positive affect	XKR6	27089181	Genetic variants associated with subjective well-being, depressive symptoms, and neuroticism identified through genome-wide analyses.
26	8	11039816	rs2409722	Neuroticism	XKR6	29942085	Meta-analysis of genome-wide association studies for neuroticism in 449,484 individuals identifies novel genetic loci and pathways.
26	8	11045161	rs7819412	Triglycerides	XKR6	19060906	Common variants at 30 loci contribute to polygenic dyslipidemia.
26	8	11053922	rs28633434	Subjective well-being	XKR6	27089181	Genetic variants associated with subjective well-being, depressive symptoms, and neuroticism identified through genome-wide analyses.
26	8	11054097	rs17783634	Subjective well-being	XKR6	27089181	Genetic variants associated with subjective well-being, depressive symptoms, and neuroticism identified through genome-wide analyses.
26	8	11061792	rs6981523	Neuroticism	AF131215.7 - LINC00529	27918536	Genome-wide analyses for personality traits identify six genomic loci and show correlations with psychiatric disorders.
26	8	11061792	rs6981523	Neuroticism	AF131215.7 - LINC00529	29255261	Association analysis in over 329,000 individuals identifies 116 independent variants influencing neuroticism.
26	8	11061792	rs6981523	Neuroticism	AF131215.7 - LINC00529	30643256	Multivariate genome-wide analyses of the well-being spectrum.
26	8	11062882	rs7010590	Well-being spectrum (multivariate analysis)	AF131215.7 - LINC00529	30643256	Multivariate genome-wide analyses of the well-being spectrum.
26	8	11078781	rs4512344	Bone ultrasound measurement (broadband ultrasound attenuation)	AF131215.7 - LINC00529	28472463	Genome-wide association study meta-analysis for quantitative ultrasound parameters of bone identifies five novel loci for broadband ultrasound attenuation.
26	8	11078949	rs2409749	Neuroticism	AF131215.7 - LINC00529	29255261	Association analysis in over 329,000 individuals identifies 116 independent variants influencing neuroticism.
26	8	11104111	rs7824557	Retinal vascular caliber	AF131215.7 - LINC00529	21060863	Four novel Loci (19q13, 6q24, 12q24, and 5q14) influence the microcirculation in vivo.
26	8	11105077	rs2572431	Neuroticism	AF131215.7 - LINC00529	27089181	Genetic variants associated with subjective well-being, depressive symptoms, and neuroticism identified through genome-wide analyses.
26	8	11105077	rs2572431	Neuroticism	AF131215.7 - LINC00529	29255261	Association analysis in over 329,000 individuals identifies 116 independent variants influencing neuroticism.
26	8	11108468	rs920050	General factor of neuroticism	LINC00529	30867560	Genetic contributions to two special factors of neuroticism are associated with affluence, higher intelligence, better health, and longer life.
26	8	11119760	rs2736378	Highest math class taken (MTAG)	LINC00529	30038396	Gene discovery and polygenic prediction from a genome-wide association study of educational attainment in 1.1 million individuals.
26	8	11130977	rs10098488	General factor of neuroticism	LINC00529 - AF131216.2	30867560	Genetic contributions to two special factors of neuroticism are associated with affluence, higher intelligence, better health, and longer life.
27	8	27344719	rs11780471	Lung cancer	CHRNA2 - EPHX2	28604730	Large-scale association analysis identifies new lung cancer susceptibility loci and heterogeneity in genetic susceptibility across histological subtypes.
27	8	27344719	rs11780471	Age of smoking initiation	CHRNA2 - EPHX2	30643251	Association studies of up to 1.2 million individuals yield new insights into the genetic etiology of tobacco and alcohol use.
27	8	27344719	rs11780471	Smoking initiation (ever regular vs never regular)	CHRNA2 - EPHX2	30643251	Association studies of up to 1.2 million individuals yield new insights into the genetic etiology of tobacco and alcohol use.
27	8	27412953	rs7839435	Lung adenocarcinoma	EPHX2 - GULOP	28604730	Large-scale association analysis identifies new lung cancer susceptibility loci and heterogeneity in genetic susceptibility across histological subtypes.
27	8	27413986	rs56223946	Autism spectrum disorder or schizophrenia	EPHX2 - GULOP	28540026	Meta-analysis of GWAS of over 16,000 individuals with autism spectrum disorder highlights a novel locus at 10q24.32 and a significant overlap with schizophrenia.
27	8	27418429	rs11776293	Smoking initiation	GULOP	30617275	Meta-analysis of up to 622,409 individuals identifies 40 novel smoking behaviour associated genetic loci.
27	8	27419807	rs11778040	Schizophrenia	GULOP	28991256	Genome-wide association analysis identifies 30 new susceptibility loci for schizophrenia.
27	8	27419807	rs11778040	Schizophrenia	GULOP	30285260	Genome-Wide Association Study Detected Novel Susceptibility Genes for Schizophrenia and Shared Trans-Populations/Diseases Genetic Effect.
27	8	27419807	rs11778040	Schizophrenia	GULOP	30285260	Genome-Wide Association Study Detected Novel Susceptibility Genes for Schizophrenia and Shared Trans-Populations/Diseases Genetic Effect.
27	8	27420782	rs2741348	Lung cancer in ever smokers	GULOP	28604730	Large-scale association analysis identifies new lung cancer susceptibility loci and heterogeneity in genetic susceptibility across histological subtypes.
27	8	27424696	rs59724122	Bipolar disorder lithium response (categorical) or schizophrenia	GULOP	29121268	Association of Polygenic Score for Schizophrenia and HLA Antigen and Inflammation Genes With Response to Lithium in Bipolar Affective Disorder: A Genome-Wide Association Study.
27	8	27425349	rs11783093	Schizophrenia	GULOP	29483656	Common schizophrenia alleles are enriched in mutation-intolerant genes and in regions under strong background selection.
27	8	27425349	rs11783093	Smoking status (ever vs never smokers)	GULOP	30643258	Genome-wide association analyses of risk tolerance and risky behaviors in over 1 million individuals identify hundreds of loci and shared genetic influences.
27	8	27425349	rs11783093	Age of smoking initiation (MTAG)	GULOP	30643251	Association studies of up to 1.2 million individuals yield new insights into the genetic etiology of tobacco and alcohol use.
27	8	27425349	rs11783093	Smoking initiation (ever regular vs never regular)	GULOP	30643251	Association studies of up to 1.2 million individuals yield new insights into the genetic etiology of tobacco and alcohol use.
27	8	27425349	rs11783093	Smoking initiation (ever regular vs never regular) (MTAG)	GULOP	30643251	Association studies of up to 1.2 million individuals yield new insights into the genetic etiology of tobacco and alcohol use.
27	8	27426077	rs1565735	Smoking status	GULOP	30595370	Leveraging Polygenic Functional Enrichment to Improve GWAS Power.
27	8	27426077	rs1565735	Smoking cessation	GULOP	30643251	Association studies of up to 1.2 million individuals yield new insights into the genetic etiology of tobacco and alcohol use.
27	8	27426077	rs1565735	Smoking cessation (MTAG)	GULOP	30643251	Association studies of up to 1.2 million individuals yield new insights into the genetic etiology of tobacco and alcohol use.
27	8	27426077	rs1565735	Smoking initiation (ever regular vs never regular)	GULOP	30643251	Association studies of up to 1.2 million individuals yield new insights into the genetic etiology of tobacco and alcohol use.
27	8	27441521	rs4732728	Alzheimer's disease or family history of Alzheimer's disease	GULOP	29777097	GWAS on family history of Alzheimer's disease.
27	8	27442064	rs7844965	Parental longevity (combined parental attained age, Martingale residuals)	GULOP	29227965	Human longevity: 25 genetic loci associated in 389,166 UK biobank participants.
27	8	27442064	rs7844965	Parental longevity (father's attained age)	GULOP	29227965	Human longevity: 25 genetic loci associated in 389,166 UK biobank participants.
27	8	27442127	rs73229090	Schizophrenia	GULOP	25056061	Biological insights from 108 schizophrenia-associated genetic loci.
27	8	27442127	rs73229090	Schizophrenia	GULOP	26198764	Genome-wide association study of schizophrenia in Ashkenazi Jews.
27	8	27442127	rs73229090	Smoking behaviour (cigarettes smoked per day)	GULOP	30643251	Association studies of up to 1.2 million individuals yield new insights into the genetic etiology of tobacco and alcohol use.
28	8	92559915	rs2657195	Disc degeneration (lumbar)	AC103409.1	22993228	Novel genetic variants associated with lumbar disc degeneration in northern Europeans: a meta-analysis of 4600 subjects.
28	8	92649552	rs7827176	Depressed affect	AC103409.1	29942085	Meta-analysis of genome-wide association studies for neuroticism in 449,484 individuals identifies novel genetic loci and pathways.
28	8	92669390	rs7819525	Depressive symptoms	AC103409.1	30643256	Multivariate genome-wide analyses of the well-being spectrum.
28	8	92669390	rs7819525	Neuroticism	AC103409.1	30643256	Multivariate genome-wide analyses of the well-being spectrum.
28	8	92669390	rs7819525	Positive affect	AC103409.1	30643256	Multivariate genome-wide analyses of the well-being spectrum.
28	8	92669390	rs7819525	Well-being spectrum (multivariate analysis)	AC103409.1	30643256	Multivariate genome-wide analyses of the well-being spectrum.
28	8	92678041	rs6471291	Smoking initiation (ever regular vs never regular) (MTAG)	AC103409.1	30643251	Association studies of up to 1.2 million individuals yield new insights into the genetic etiology of tobacco and alcohol use.
28	8	92702518	rs12547341	Major depressive disorder	AC103409.1	29317602	Genome-wide meta-analyses of stratified depression in Generation Scotland and UK Biobank.
28	8	92703584	rs10956805	Depressive symptoms (MTAG)	AC103409.1	29292387	Multi-trait analysis of genome-wide association summary statistics using MTAG.
28	8	92703584	rs10956805	Subjective well-being (MTAG)	AC103409.1	29292387	Multi-trait analysis of genome-wide association summary statistics using MTAG.
28	8	92733282	rs6993429	Smoking initiation (ever regular vs never regular)	AC103409.1	30643251	Association studies of up to 1.2 million individuals yield new insights into the genetic etiology of tobacco and alcohol use.
28	8	92739892	rs10808638	Age of smoking initiation (MTAG)	AC103409.1	30643251	Association studies of up to 1.2 million individuals yield new insights into the genetic etiology of tobacco and alcohol use.
28	8	92765241	rs6985616	Heel bone mineral density	AC103409.1	30598549	An atlas of genetic influences on osteoporosis in humans and mice.
28	8	92769569	rs62526122	Systolic blood pressure	AC103409.1	30224653	Genetic analysis of over 1 million people identifies 535 new loci associated with blood pressure traits.
28	8	92773309	rs4440591	Risk-taking tendency (4-domain principal component model)	AC103409.1	30643258	Genome-wide association analyses of risk tolerance and risky behaviors in over 1 million individuals identify hundreds of loci and shared genetic influences.
28	8	92777433	rs13258512	Smoking status (ever vs never smokers)	AC103409.1	30643258	Genome-wide association analyses of risk tolerance and risky behaviors in over 1 million individuals identify hundreds of loci and shared genetic influences.
29	8	93184065	rs3857914	Smoking initiation	AC104339.1 - AC022695.1	30617275	Meta-analysis of up to 622,409 individuals identifies 40 novel smoking behaviour associated genetic loci.
29	8	93184929	rs2930537	Risk-taking tendency (4-domain principal component model)	AC104339.1 - AC022695.1	30643258	Genome-wide association analyses of risk tolerance and risky behaviors in over 1 million individuals identify hundreds of loci and shared genetic influences.
29	8	93190014	rs9987376	Smoking initiation (ever regular vs never regular)	AC104339.1 - AC022695.1	30643251	Association studies of up to 1.2 million individuals yield new insights into the genetic etiology of tobacco and alcohol use.
29	8	93190014	rs9987376	Smoking initiation (ever regular vs never regular) (MTAG)	AC104339.1 - AC022695.1	30643251	Association studies of up to 1.2 million individuals yield new insights into the genetic etiology of tobacco and alcohol use.
29	8	93195529	rs5003492	Smoking status (ever vs never smokers)	AC104339.1 - AC022695.1	30643258	Genome-wide association analyses of risk tolerance and risky behaviors in over 1 million individuals identify hundreds of loci and shared genetic influences.
29	8	93195529	rs5003492	Age of smoking initiation (MTAG)	AC104339.1 - AC022695.1	30643251	Association studies of up to 1.2 million individuals yield new insights into the genetic etiology of tobacco and alcohol use.
29	8	93201036	rs1899896	Smoking status	AC104339.1 - AC022695.1	30595370	Leveraging Polygenic Functional Enrichment to Improve GWAS Power.
29	8	93218124	rs72673503	Tourette syndrome	AC104339.1 - AC022695.1	30818990	Interrogating the Genetic Determinants of Tourette's Syndrome and Other Tic Disorders Through Genome-Wide Association Studies.
29	8	93235675	rs1905616	Educational attainment (years of education)	AC104339.1 - AC022695.1	30038396	Gene discovery and polygenic prediction from a genome-wide association study of educational attainment in 1.1 million individuals.
29	8	93261729	rs35681505	Number of sexual partners	AC104339.1 - AC022695.1	30643258	Genome-wide association analyses of risk tolerance and risky behaviors in over 1 million individuals identify hundreds of loci and shared genetic influences.
29	8	93273270	rs72673538	General risk tolerance (MTAG)	AC104339.1 - AC022695.1	30643258	Genome-wide association analyses of risk tolerance and risky behaviors in over 1 million individuals identify hundreds of loci and shared genetic influences.
29	8	93283578	rs7006885	Chronotype	AC104339.1 - AC022695.1	30696823	Genome-wide association analyses of chronotype in 697,828 individuals provides insights into circadian rhythms.
30	9	86703561	rs10780649	Menarche (age at onset)	AL390838.1	30595370	Leveraging Polygenic Functional Enrichment to Improve GWAS Power.
30	9	86703561	rs10780649	Smoking status (ever vs never smokers)	AL390838.1	30643258	Genome-wide association analyses of risk tolerance and risky behaviors in over 1 million individuals identify hundreds of loci and shared genetic influences.
30	9	86707289	rs2378662	Menarche (age at onset)	AL390838.1	27182965	Detection and interpretation of shared genetic influences on 42 human traits.
30	9	86707289	rs2378662	Smoking status	AL390838.1	30595370	Leveraging Polygenic Functional Enrichment to Improve GWAS Power.
30	9	86707289	rs2378662	Smoking initiation (ever regular vs never regular)	AL390838.1	30643251	Association studies of up to 1.2 million individuals yield new insights into the genetic etiology of tobacco and alcohol use.
30	9	86707289	rs2378662	Smoking initiation (ever regular vs never regular) (MTAG)	AL390838.1	30643251	Association studies of up to 1.2 million individuals yield new insights into the genetic etiology of tobacco and alcohol use.
30	9	86715566	rs7853970	Menarche (age at onset)	AL390838.1 - SLC28A3	25231870	Parent-of-origin-specific allelic associations among 106 genomic loci for age at menarche.
30	9	86715566	rs7853970	Age of smoking initiation (MTAG)	AL390838.1 - SLC28A3	30643251	Association studies of up to 1.2 million individuals yield new insights into the genetic etiology of tobacco and alcohol use.
30	9	86728457	rs10780650	Risk-taking tendency (4-domain principal component model)	AL390838.1 - SLC28A3	30643258	Genome-wide association analyses of risk tolerance and risky behaviors in over 1 million individuals identify hundreds of loci and shared genetic influences.
30	9	86752641	rs2799849	Smoking initiation	AL390838.1 - SLC28A3	30617275	Meta-analysis of up to 622,409 individuals identifies 40 novel smoking behaviour associated genetic loci.
30	9	86761745	rs1246265	Smoking status (ever vs never smokers)	AL390838.1 - SLC28A3	30643258	Genome-wide association analyses of risk tolerance and risky behaviors in over 1 million individuals identify hundreds of loci and shared genetic influences.
31	9	102068912	rs182704	Gestational age at birth (maternal effect)	KRT8P11 - NAMA	28877031	Genetic Associations with Gestational Duration and Spontaneous Preterm Birth.
31	9	102079941	rs10760678	Body mass index	KRT8P11 - NAMA	30595370	Leveraging Polygenic Functional Enrichment to Improve GWAS Power.
31	9	102088185	rs444558	Smoking initiation (ever regular vs never regular) (MTAG)	KRT8P11 - NAMA	30643251	Association studies of up to 1.2 million individuals yield new insights into the genetic etiology of tobacco and alcohol use.
31	9	102114300	rs10819655	Self-reported math ability	KRT8P11 - NAMA	30038396	Gene discovery and polygenic prediction from a genome-wide association study of educational attainment in 1.1 million individuals.
31	9	102119090	rs12551906	Callous-unemotional behaviour	NAMA	23874384	Genetics of callous-unemotional behavior in children.
31	9	102141131	rs7048860	Highest math class taken	NAMA - AL162394.1	30038396	Gene discovery and polygenic prediction from a genome-wide association study of educational attainment in 1.1 million individuals.
31	9	102141131	rs7048860	Highest math class taken (MTAG)	NAMA - AL162394.1	30038396	Gene discovery and polygenic prediction from a genome-wide association study of educational attainment in 1.1 million individuals.
31	9	102153698	rs1373129	Smoking status (ever vs never smokers)	NAMA - AL162394.1	30643258	Genome-wide association analyses of risk tolerance and risky behaviors in over 1 million individuals identify hundreds of loci and shared genetic influences.
32	10	63233988	rs10994777	Educational attainment (years of education)	TMEM26-AS1	30595370	Leveraging Polygenic Functional Enrichment to Improve GWAS Power.
32	10	63361987	rs2814021	Obesity-related traits	TMEM26-AS1 - CABCOCO1	23251661	Novel genetic loci identified for the pathophysiology of childhood obesity in the Hispanic population.
32	10	63450773	rs61850473	Subjective well-being	CABCOCO1	27089181	Genetic variants associated with subjective well-being, depressive symptoms, and neuroticism identified through genome-wide analyses.
32	10	63559609	rs2588978	Smoking status	AC022398.1	30595370	Leveraging Polygenic Functional Enrichment to Improve GWAS Power.
32	10	63559609	rs2588978	Automobile speeding propensity	AC022398.1	30643258	Genome-wide association analyses of risk tolerance and risky behaviors in over 1 million individuals identify hundreds of loci and shared genetic influences.
32	10	63591413	rs10994943	Smoking status (ever vs never smokers)	AC022398.1	30643258	Genome-wide association analyses of risk tolerance and risky behaviors in over 1 million individuals identify hundreds of loci and shared genetic influences.
32	10	63598957	rs2588959	Educational attainment (years of education)	AC022398.1	30038396	Gene discovery and polygenic prediction from a genome-wide association study of educational attainment in 1.1 million individuals.
32	10	63598957	rs2588959	Educational attainment (MTAG)	AC022398.1	30038396	Gene discovery and polygenic prediction from a genome-wide association study of educational attainment in 1.1 million individuals.
32	10	63636531	rs2675609	Serum total protein level	AC022398.1	23022100	Discovery and fine mapping of serum protein loci through transethnic meta-analysis.
32	10	63670814	rs7075591	Reaction time	ARID5B	29844566	Study of 300,486 individuals identifies 148 independent genetic loci influencing general cognitive function.
32	10	63674407	rs2393780	Age of smoking initiation (MTAG)	ARID5B	30643251	Association studies of up to 1.2 million individuals yield new insights into the genetic etiology of tobacco and alcohol use.
32	10	63674407	rs2393780	Smoking initiation (ever regular vs never regular) (MTAG)	ARID5B	30643251	Association studies of up to 1.2 million individuals yield new insights into the genetic etiology of tobacco and alcohol use.
32	10	63674885	rs7921378	Smoking status (ever vs never smokers)	ARID5B	30643258	Genome-wide association analyses of risk tolerance and risky behaviors in over 1 million individuals identify hundreds of loci and shared genetic influences.
32	10	63674885	rs7921378	Smoking initiation (ever regular vs never regular)	ARID5B	30643251	Association studies of up to 1.2 million individuals yield new insights into the genetic etiology of tobacco and alcohol use.
32	10	63695048	rs6479779	IgG glycosylation	ARID5B	23382691	Loci associated with N-glycosylation of human immunoglobulin G show pleiotropy with autoimmune diseases and haematological cancers.
32	10	63695048	rs6479779	IgG glycosylation	ARID5B	23382691	Loci associated with N-glycosylation of human immunoglobulin G show pleiotropy with autoimmune diseases and haematological cancers.
33	10	104225832	rs10883723	Allergic disease (asthma, hay fever or eczema)	ACTR1A, MFSD13A	29083406	Shared genetic origin of asthma, hay fever and eczema elucidates allergic disease biology.
33	10	104414221	rs3850699	Prostate cancer	TRIM8	23535732	Identification of 23 new prostate cancer susceptibility loci using the iCOGS custom genotyping array.
33	10	104414221	rs3850699	Prostate cancer	TRIM8	29892016	Association analyses of more than 140,000 men identify 63 new prostate cancer susceptibility loci.
33	10	104487871	rs2265309	Reaction time	SFXN2	29844566	Study of 300,486 individuals identifies 148 independent genetic loci influencing general cognitive function.
33	10	104496598	rs9645569	Cigarettes smoked per day (MTAG)	SFXN2	30643251	Association studies of up to 1.2 million individuals yield new insights into the genetic etiology of tobacco and alcohol use.
33	10	104526951	rs11191392	Worry	WBP1L	29942085	Meta-analysis of genome-wide association studies for neuroticism in 449,484 individuals identifies novel genetic loci and pathways.
33	10	104563808	rs12356821	Smoking cessation (MTAG)	WBP1L	30643251	Association studies of up to 1.2 million individuals yield new insights into the genetic etiology of tobacco and alcohol use.
33	10	104575870	rs6892	Estimated glomerular filtration rate	WBP1L	30604766	Trans-ethnic kidney function association study reveals putative causal genes and effects on kidney-specific disease aetiologies.
33	10	104585125	rs4919683	Sodium levels	WBP1L	29403010	Genetic analysis of quantitative traits in the Japanese population links cell types to complex human diseases.
33	10	104592675	rs3740397	Worry	WBP1L, CYP17A1	29942085	Meta-analysis of genome-wide association studies for neuroticism in 449,484 individuals identifies novel genetic loci and pathways.
33	10	104595248	rs4919687	Colorectal cancer	CYP17A1	26965516	Identification of Susceptibility Loci and Genes for Colorectal Cancer Risk.
33	10	104595849	rs3824755	Blood pressure	CYP17A1	24001895	Genome-wide association study meta-analysis reveals transethnic replication of mean arterial and pulse pressure loci.
33	10	104595849	rs3824755	Red blood cell count	CYP17A1	30595370	Leveraging Polygenic Functional Enrichment to Improve GWAS Power.
33	10	104596924	rs6163	Hip circumference	CYP17A1	25673412	New genetic loci link adipose and insulin biology to body fat distribution.
33	10	104596924	rs6163	Hip circumference	CYP17A1	25673412	New genetic loci link adipose and insulin biology to body fat distribution.
33	10	104596924	rs6163	Waist circumference	CYP17A1	25673412	New genetic loci link adipose and insulin biology to body fat distribution.
33	10	104611764	rs12775431	Age of smoking initiation (MTAG)	AL358790.1	30643251	Association studies of up to 1.2 million individuals yield new insights into the genetic etiology of tobacco and alcohol use.
33	10	104612335	rs11191419	Schizophrenia	AL358790.1	25056061	Biological insights from 108 schizophrenia-associated genetic loci.
33	10	104612335	rs11191419	Schizophrenia	AL358790.1	26198764	Genome-wide association study of schizophrenia in Ashkenazi Jews.
33	10	104612335	rs11191419	Autism spectrum disorder or schizophrenia	AL358790.1	28540026	Meta-analysis of GWAS of over 16,000 individuals with autism spectrum disorder highlights a novel locus at 10q24.32 and a significant overlap with schizophrenia.
33	10	104618695	rs7096169	Smoking initiation	BORCS7, BORCS7-ASMT	30617275	Meta-analysis of up to 622,409 individuals identifies 40 novel smoking behaviour associated genetic loci.
33	10	104623578	rs9527	Arsenic metabolism	BORCS7-ASMT, BORCS7	22383894	Genome-wide association study identifies chromosome 10q24.32 variants associated with arsenic metabolism and toxicity phenotypes in Bangladesh.
33	10	104625886	rs11191424	Schizophrenia	BORCS7-ASMT	28991256	Genome-wide association analysis identifies 30 new susceptibility loci for schizophrenia.
33	10	104625886	rs11191424	Schizophrenia	BORCS7-ASMT	30285260	Genome-Wide Association Study Detected Novel Susceptibility Genes for Schizophrenia and Shared Trans-Populations/Diseases Genetic Effect.
33	10	104628873	rs7085104	Schizophrenia	BORCS7-ASMT	23974872	Genome-wide association analysis identifies 13 new risk loci for schizophrenia.
33	10	104628873	rs7085104	Immature fraction of reticulocytes	BORCS7-ASMT	27863252	The Allelic Landscape of Human Blood Cell Trait Variation and Links to Common Complex Disease.
33	10	104628873	rs7085104	Schizophrenia	BORCS7-ASMT	30285260	Genome-Wide Association Study Detected Novel Susceptibility Genes for Schizophrenia and Shared Trans-Populations/Diseases Genetic Effect.
33	10	104629011	rs12416687	Blood pressure	BORCS7-ASMT	24954895	Gene-age interactions in blood pressure regulation: a large-scale investigation with the CHARGE, Global BPgen, and ICBP Consortia.
33	10	104635103	rs12764899	Red cell distribution width	BORCS7-ASMT, AS3MT	30595370	Leveraging Polygenic Functional Enrichment to Improve GWAS Power.
33	10	104635348	rs12765002	Worry	AS3MT, BORCS7-ASMT	29942085	Meta-analysis of genome-wide association studies for neuroticism in 449,484 individuals identifies novel genetic loci and pathways.
33	10	104635348	rs12765002	Body mass index	AS3MT, BORCS7-ASMT	30595370	Leveraging Polygenic Functional Enrichment to Improve GWAS Power.
33	10	104636276	rs77335224	Neuroticism	BORCS7-ASMT, AS3MT	29942085	Meta-analysis of genome-wide association studies for neuroticism in 449,484 individuals identifies novel genetic loci and pathways.
33	10	104640052	rs12244388	Risk-taking tendency (4-domain principal component model)	AS3MT, BORCS7-ASMT	30643258	Genome-wide association analyses of risk tolerance and risky behaviors in over 1 million individuals identify hundreds of loci and shared genetic influences.
33	10	104640052	rs12244388	Smoking initiation (ever regular vs never regular)	AS3MT, BORCS7-ASMT	30643251	Association studies of up to 1.2 million individuals yield new insights into the genetic etiology of tobacco and alcohol use.
33	10	104640052	rs12244388	Smoking initiation (ever regular vs never regular) (MTAG)	AS3MT, BORCS7-ASMT	30643251	Association studies of up to 1.2 million individuals yield new insights into the genetic etiology of tobacco and alcohol use.
33	10	104643596	rs11191442	General risk tolerance (MTAG)	BORCS7-ASMT, AS3MT	30643258	Genome-wide association analyses of risk tolerance and risky behaviors in over 1 million individuals identify hundreds of loci and shared genetic influences.
33	10	104654383	rs10786721	Number of sexual partners	AS3MT, BORCS7-ASMT	30643258	Genome-wide association analyses of risk tolerance and risky behaviors in over 1 million individuals identify hundreds of loci and shared genetic influences.
33	10	104654577	rs10883795	Schizophrenia	BORCS7-ASMT, AS3MT	27922604	Common variants on 2p16.1, 6p22.1 and 10q24.32 are associated with schizophrenia in Han Chinese population.
33	10	104659018	rs7909591	Pulse pressure x alcohol consumption (light vs heavy) interaction (2df test)	BORCS7-ASMT, AS3MT	29912962	Novel genetic associations for blood pressure identified via gene-alcohol interaction in up to 570K individuals across multiple ancestries.
33	10	104659018	rs7909591	Pulse pressure x alcohol consumption (light vs heavy) interaction (2df test)	BORCS7-ASMT, AS3MT	29912962	Novel genetic associations for blood pressure identified via gene-alcohol interaction in up to 570K individuals across multiple ancestries.
33	10	104659018	rs7909591	Pulse pressure x alcohol consumption interaction (2df test)	BORCS7-ASMT, AS3MT	29912962	Novel genetic associations for blood pressure identified via gene-alcohol interaction in up to 570K individuals across multiple ancestries.
33	10	104659018	rs7909591	Pulse pressure x alcohol consumption interaction (2df test)	BORCS7-ASMT, AS3MT	29912962	Novel genetic associations for blood pressure identified via gene-alcohol interaction in up to 570K individuals across multiple ancestries.
33	10	104659018	rs7909591	Systolic blood pressure x alcohol consumption interaction (2df test)	BORCS7-ASMT, AS3MT	29912962	Novel genetic associations for blood pressure identified via gene-alcohol interaction in up to 570K individuals across multiple ancestries.
33	10	104662458	rs7897654	Schizophrenia	BORCS7-ASMT - AL356608.1	23894747	A comprehensive family-based replication study of schizophrenia genes.
33	10	104669621	rs9663140	Creatine kinase levels	BORCS7-ASMT - AL356608.1	29403010	Genetic analysis of quantitative traits in the Japanese population links cell types to complex human diseases.
33	10	104697781	rs12414777	Coronary artery disease	CNNM2	29212778	Identification of 64 Novel Genetic Loci Provides an Expanded View on the Genetic Architecture of Coronary Artery Disease.
33	10	104698978	rs4919694	Arsenic metabolism	CNNM2	22383894	Genome-wide association study identifies chromosome 10q24.32 variants associated with arsenic metabolism and toxicity phenotypes in Bangladesh.
33	10	104704017	rs4919695	Feeling nervous	CNNM2	29500382	Item-level analyses reveal genetic heterogeneity in neuroticism.
33	10	104704017	rs4919695	Feeling worry	CNNM2	29500382	Item-level analyses reveal genetic heterogeneity in neuroticism.
33	10	104708312	rs12783467	Mean corpuscular hemoglobin	CNNM2	29403010	Genetic analysis of quantitative traits in the Japanese population links cell types to complex human diseases.
33	10	104741114	rs12260436	Worry	CNNM2	29942085	Meta-analysis of genome-wide association studies for neuroticism in 449,484 individuals identifies novel genetic loci and pathways.
33	10	104741583	rs55833108	Schizophrenia	CNNM2	26198764	Genome-wide association study of schizophrenia in Ashkenazi Jews.
33	10	104741583	rs55833108	Schizophrenia	CNNM2	30285260	Genome-Wide Association Study Detected Novel Susceptibility Genes for Schizophrenia and Shared Trans-Populations/Diseases Genetic Effect.
33	10	104746649	rs3902934	Anxiety/tension (special factor of neuroticism)	CNNM2	30867560	Genetic contributions to two special factors of neuroticism are associated with affluence, higher intelligence, better health, and longer life.
33	10	104748459	rs1890184	Worry	CNNM2	29942085	Meta-analysis of genome-wide association studies for neuroticism in 449,484 individuals identifies novel genetic loci and pathways.
33	10	104748718	rs1890185	Migraine	CNNM2	23793025	Genome-wide meta-analysis identifies new susceptibility loci for migraine.
33	10	104755431	rs10883817	White matter lesion progression	CNNM2	26451028	White Matter Lesion Progression: Genome-Wide Search for Genetic Influences.
33	10	104775908	rs7914558	Schizophrenia	CNNM2	21926974	Genome-wide association study identifies five new schizophrenia loci.
33	10	104775908	rs7914558	Autism spectrum disorder, attention deficit-hyperactivity disorder, bipolar disorder, major depressive disorder, and schizophrenia (combined)	CNNM2	23453885	Identification of risk loci with shared effects on five major psychiatric disorders: a genome-wide analysis.
33	10	104791595	rs200510190	Mean corpuscular hemoglobin	CNNM2	27863252	The Allelic Landscape of Human Blood Cell Trait Variation and Links to Common Complex Disease.
33	10	104791595	rs200510190	Mean corpuscular volume	CNNM2	27863252	The Allelic Landscape of Human Blood Cell Trait Variation and Links to Common Complex Disease.
33	10	104794086	rs76752100	Pulse pressure	CNNM2	30487518	Interethnic analyses of blood pressure loci in populations of East Asian and European descent.
33	10	104835919	rs943037	Diastolic blood pressure	CNNM2	27618452	The genetics of blood pressure regulation and its target organs from association studies in 342,415 individuals.
33	10	104835919	rs943037	Systolic blood pressure	CNNM2	27618452	The genetics of blood pressure regulation and its target organs from association studies in 342,415 individuals.
33	10	104837816	rs1046411	Mean corpuscular hemoglobin	CNNM2	30595370	Leveraging Polygenic Functional Enrichment to Improve GWAS Power.
33	10	104839152	rs943035	Feeling worry	CNNM2	29500382	Item-level analyses reveal genetic heterogeneity in neuroticism.
33	10	104840970	rs7921574	Feeling nervous	CNNM2	29500382	Item-level analyses reveal genetic heterogeneity in neuroticism.
33	10	104844872	rs7092200	Smoking status (ever vs never smokers)	CNNM2	30643258	Genome-wide association analyses of risk tolerance and risky behaviors in over 1 million individuals identify hundreds of loci and shared genetic influences.
33	10	104852121	rs111842178	Smoking initiation (ever regular vs never regular)	NT5C2	30643251	Association studies of up to 1.2 million individuals yield new insights into the genetic etiology of tobacco and alcohol use.
33	10	104855278	rs11191554	Time-dependent creatinine clearance change response to tenofovir treatment in HIV infection (time and treatment arm interaction)	NT5C2	26148204	Genomewide association study of tenofovir pharmacokinetics and creatinine clearance in AIDS Clinical Trials Group protocol A5202.
33	10	104855656	rs1926030	Smoking status	NT5C2	30595370	Leveraging Polygenic Functional Enrichment to Improve GWAS Power.
33	10	104857218	rs10786737	Time-dependent creatinine clearance change response to tenofovir treatment in HIV infection (time and treatment arm interaction)	NT5C2	26148204	Genomewide association study of tenofovir pharmacokinetics and creatinine clearance in AIDS Clinical Trials Group protocol A5202.
33	10	104857218	rs10786737	Time-dependent creatinine clearance change response to tenofovir treatment in HIV infection (time and treatment arm interaction)	NT5C2	26148204	Genomewide association study of tenofovir pharmacokinetics and creatinine clearance in AIDS Clinical Trials Group protocol A5202.
33	10	104866958	rs7896547	High light scatter reticulocyte count	NT5C2	27863252	The Allelic Landscape of Human Blood Cell Trait Variation and Links to Common Complex Disease.
33	10	104866958	rs7896547	High light scatter reticulocyte percentage of red cells	NT5C2	27863252	The Allelic Landscape of Human Blood Cell Trait Variation and Links to Common Complex Disease.
33	10	104866958	rs7896547	Reticulocyte fraction of red cells	NT5C2	27863252	The Allelic Landscape of Human Blood Cell Trait Variation and Links to Common Complex Disease.
33	10	104871279	rs10883832	Schizophrenia	NT5C2	26198764	Genome-wide association study of schizophrenia in Ashkenazi Jews.
33	10	104913653	rs11191582	Autism spectrum disorder or schizophrenia	NT5C2	28540026	Meta-analysis of GWAS of over 16,000 individuals with autism spectrum disorder highlights a novel locus at 10q24.32 and a significant overlap with schizophrenia.
33	10	104913940	rs74233809	Birth weight	NT5C2	27680694	Genome-wide associations for birth weight and correlations with adult disease.
33	10	104928914	rs12416331	Schizophrenia	NT5C2	29483656	Common schizophrenia alleles are enriched in mutation-intolerant genes and in regions under strong background selection.
33	10	104928914	rs12416331	Pulse pressure	NT5C2	30578418	Trans-ethnic association study of blood pressure determinants in over 750,000 individuals.
33	10	104928914	rs12416331	Mean arterial pressure	NT5C2	30487518	Interethnic analyses of blood pressure loci in populations of East Asian and European descent.
33	10	104931584	rs12219304	Hypertension	NT5C2	30487518	Interethnic analyses of blood pressure loci in populations of East Asian and European descent.
33	10	104943993	rs1163238	Chronotype	NT5C2	30696823	Genome-wide association analyses of chronotype in 697,828 individuals provides insights into circadian rhythms.
33	10	104945751	rs7077291	Feeling nervous	NT5C2	29500382	Item-level analyses reveal genetic heterogeneity in neuroticism.
33	10	104945751	rs7077291	Feeling worry	NT5C2	29500382	Item-level analyses reveal genetic heterogeneity in neuroticism.
33	10	104945823	rs77420391	Worry	NT5C2	29942085	Meta-analysis of genome-wide association studies for neuroticism in 449,484 individuals identifies novel genetic loci and pathways.
33	10	104945823	rs77420391	Systolic blood pressure	NT5C2	30487518	Interethnic analyses of blood pressure loci in populations of East Asian and European descent.
33	10	104958900	rs112913898	Mean arterial pressure	NT5C2 - ST13P13	29403010	Genetic analysis of quantitative traits in the Japanese population links cell types to complex human diseases.
33	10	104958900	rs112913898	Pulse pressure	NT5C2 - ST13P13	29403010	Genetic analysis of quantitative traits in the Japanese population links cell types to complex human diseases.
33	10	104958900	rs112913898	Systolic blood pressure	NT5C2 - ST13P13	29403010	Genetic analysis of quantitative traits in the Japanese population links cell types to complex human diseases.
33	10	104958900	rs112913898	Diastolic blood pressure	NT5C2 - ST13P13	30487518	Interethnic analyses of blood pressure loci in populations of East Asian and European descent.
33	10	104958900	rs112913898	Hypertension	NT5C2 - ST13P13	30487518	Interethnic analyses of blood pressure loci in populations of East Asian and European descent.
33	10	104958900	rs112913898	Mean arterial pressure	NT5C2 - ST13P13	30487518	Interethnic analyses of blood pressure loci in populations of East Asian and European descent.
33	10	104958900	rs112913898	Pulse pressure	NT5C2 - ST13P13	30487518	Interethnic analyses of blood pressure loci in populations of East Asian and European descent.
33	10	104958900	rs112913898	Systolic blood pressure	NT5C2 - ST13P13	30487518	Interethnic analyses of blood pressure loci in populations of East Asian and European descent.
33	10	104959188	rs11191607	Depressive symptoms	NT5C2 - ST13P13	30643256	Multivariate genome-wide analyses of the well-being spectrum.
33	10	104959188	rs11191607	Neuroticism	NT5C2 - ST13P13	30643256	Multivariate genome-wide analyses of the well-being spectrum.
33	10	104959487	rs12774577	Educational attainment (years of education)	NT5C2 - ST13P13	30038396	Gene discovery and polygenic prediction from a genome-wide association study of educational attainment in 1.1 million individuals.
33	10	104959487	rs12774577	Educational attainment (MTAG)	NT5C2 - ST13P13	30038396	Gene discovery and polygenic prediction from a genome-wide association study of educational attainment in 1.1 million individuals.
33	10	104977603	rs11191614	Educational attainment (years of education)	ST13P13 - RPEL1	30038396	Gene discovery and polygenic prediction from a genome-wide association study of educational attainment in 1.1 million individuals.
33	10	104977603	rs11191614	Heel bone mineral density	ST13P13 - RPEL1	30598549	An atlas of genetic influences on osteoporosis in humans and mice.
33	10	104977603	rs11191614	Heel bone mineral density	ST13P13 - RPEL1	30595370	Leveraging Polygenic Functional Enrichment to Improve GWAS Power.
33	10	105012994	rs1628768	Smoking status (ever vs never smokers)	RPEL1 - INA	30643258	Genome-wide association analyses of risk tolerance and risky behaviors in over 1 million individuals identify hundreds of loci and shared genetic influences.
34	11	27507764	rs2352800	Heel bone mineral density	AC100771.1 - LIN7C	30048462	Identification of 613 new loci associated with heel bone mineral density and a polygenic risk score for bone mineral density, osteoporosis and fracture.
34	11	27520587	rs116874284	Heel bone mineral density	LIN7C	30595370	Leveraging Polygenic Functional Enrichment to Improve GWAS Power.
34	11	27563382	rs988712	Obesity	BDNF-AS	21708048	Genome wide association study identifies KCNMA1 contributing to human obesity.
34	11	27606133	rs2029362	Total body bone mineral density	BDNF-AS	29304378	Life-Course Genome-wide Association Study Meta-analysis of Total Body BMD and Assessment of Age-Specific Effects.
34	11	27606133	rs2029362	Total body bone mineral density	BDNF-AS	29304378	Life-Course Genome-wide Association Study Meta-analysis of Total Body BMD and Assessment of Age-Specific Effects.
34	11	27634373	rs35051342	Menarche (age at onset)	BDNF-AS	27182965	Detection and interpretation of shared genetic influences on 42 human traits.
34	11	27643725	rs11030084	Educational attainment (years of education)	LINC00678, BDNF-AS	30038396	Gene discovery and polygenic prediction from a genome-wide association study of educational attainment in 1.1 million individuals.
34	11	27643725	rs11030084	Alcohol consumption (drinks per week)	LINC00678, BDNF-AS	30643251	Association studies of up to 1.2 million individuals yield new insights into the genetic etiology of tobacco and alcohol use.
34	11	27643725	rs11030084	Alcohol consumption (drinks per week) (MTAG)	LINC00678, BDNF-AS	30643251	Association studies of up to 1.2 million individuals yield new insights into the genetic etiology of tobacco and alcohol use.
34	11	27650524	rs10742179	Morning person	LINC00678, BDNF-AS	30696823	Genome-wide association analyses of chronotype in 697,828 individuals provides insights into circadian rhythms.
34	11	27650524	rs10742179	Chronotype	LINC00678, BDNF-AS	30696823	Genome-wide association analyses of chronotype in 697,828 individuals provides insights into circadian rhythms.
34	11	27656789	rs4923460	Body mass index	BDNF-AS	28448500	Genome-wide physical activity interactions in adiposity - A meta-analysis of 200,452 adults.
34	11	27656789	rs4923460	Body mass index (joint analysis main effects and physical activity interaction)	BDNF-AS	28448500	Genome-wide physical activity interactions in adiposity - A meta-analysis of 200,452 adults.
34	11	27656789	rs4923460	Body mass index in physically active individuals	BDNF-AS	28448500	Genome-wide physical activity interactions in adiposity - A meta-analysis of 200,452 adults.
34	11	27667202	rs925946	Body mass index	BDNF-AS	19079260	Genome-wide association yields new sequence variants at seven loci that associate with measures of obesity.
34	11	27667202	rs925946	Weight	BDNF-AS	19079260	Genome-wide association yields new sequence variants at seven loci that associate with measures of obesity.
34	11	27667202	rs925946	Diastolic blood pressure	BDNF-AS	27618447	Trans-ancestry meta-analyses identify rare and common variants associated with blood pressure and hypertension.
34	11	27670108	rs10501087	Body mass index (adult)	BDNF-AS	28430825	Discovery and fine-mapping of adiposity loci using high density imputation of genome-wide association studies in individuals of African ancestry: African Ancestry Anthropometry Genetics Consortium.
34	11	27670108	rs10501087	Morning person	BDNF-AS	30595370	Leveraging Polygenic Functional Enrichment to Improve GWAS Power.
34	11	27672252	rs10767658	Waist circumference	BDNF-AS	25673412	New genetic loci link adipose and insulin biology to body fat distribution.
34	11	27672252	rs10767658	Waist circumference	BDNF-AS	25673412	New genetic loci link adipose and insulin biology to body fat distribution.
34	11	27672252	rs10767658	Waist circumference	BDNF-AS	25673412	New genetic loci link adipose and insulin biology to body fat distribution.
34	11	27672252	rs10767658	Eosinophil counts	BDNF-AS	30595370	Leveraging Polygenic Functional Enrichment to Improve GWAS Power.
34	11	27672252	rs10767658	Risk-taking tendency (4-domain principal component model)	BDNF-AS	30643258	Genome-wide association analyses of risk tolerance and risky behaviors in over 1 million individuals identify hundreds of loci and shared genetic influences.
34	11	27677586	rs11030100	Body mass index	BDNF-AS, BDNF	28892062	Genome-wide association study identifies 112 new loci for body mass index in the Japanese population.
34	11	27679916	rs6265	Body mass index	BDNF-AS, BDNF	19079260	Genome-wide association yields new sequence variants at seven loci that associate with measures of obesity.
34	11	27679916	rs6265	Weight	BDNF-AS, BDNF	19079260	Genome-wide association yields new sequence variants at seven loci that associate with measures of obesity.
34	11	27679916	rs6265	Smoking behavior	BDNF-AS, BDNF	20418890	Genome-wide meta-analyses identify multiple loci associated with smoking behavior.
34	11	27679916	rs6265	Hip circumference	BDNF-AS, BDNF	25673412	New genetic loci link adipose and insulin biology to body fat distribution.
34	11	27679916	rs6265	Hip circumference	BDNF-AS, BDNF	25673412	New genetic loci link adipose and insulin biology to body fat distribution.
34	11	27679916	rs6265	Hip circumference	BDNF-AS, BDNF	25673412	New genetic loci link adipose and insulin biology to body fat distribution.
34	11	27679916	rs6265	Body mass index	BDNF-AS, BDNF	28892062	Genome-wide association study identifies 112 new loci for body mass index in the Japanese population.
34	11	27679916	rs6265	Body mass index	BDNF-AS, BDNF	30108127	A Large Multi-ethnic Genome-Wide Association Study of Adult Body Mass Index Identifies Novel Loci.
34	11	27679916	rs6265	Body mass index	BDNF-AS, BDNF	30595370	Leveraging Polygenic Functional Enrichment to Improve GWAS Power.
34	11	27679916	rs6265	Smoking status	BDNF-AS, BDNF	30595370	Leveraging Polygenic Functional Enrichment to Improve GWAS Power.
34	11	27679916	rs6265	General risk tolerance (MTAG)	BDNF-AS, BDNF	30643258	Genome-wide association analyses of risk tolerance and risky behaviors in over 1 million individuals identify hundreds of loci and shared genetic influences.
34	11	27679916	rs6265	Smoking status (ever vs never smokers)	BDNF-AS, BDNF	30643258	Genome-wide association analyses of risk tolerance and risky behaviors in over 1 million individuals identify hundreds of loci and shared genetic influences.
34	11	27679916	rs6265	Age of smoking initiation (MTAG)	BDNF-AS, BDNF	30643251	Association studies of up to 1.2 million individuals yield new insights into the genetic etiology of tobacco and alcohol use.
34	11	27679916	rs6265	Cigarettes smoked per day (MTAG)	BDNF-AS, BDNF	30643251	Association studies of up to 1.2 million individuals yield new insights into the genetic etiology of tobacco and alcohol use.
34	11	27679916	rs6265	Smoking initiation (ever regular vs never regular)	BDNF-AS, BDNF	30643251	Association studies of up to 1.2 million individuals yield new insights into the genetic etiology of tobacco and alcohol use.
34	11	27679916	rs6265	Smoking initiation (ever regular vs never regular) (MTAG)	BDNF-AS, BDNF	30643251	Association studies of up to 1.2 million individuals yield new insights into the genetic etiology of tobacco and alcohol use.
34	11	27679916	rs6265	Smoking initiation	BDNF-AS, BDNF	30617275	Meta-analysis of up to 622,409 individuals identifies 40 novel smoking behaviour associated genetic loci.
34	11	27684517	rs11030104	Body mass index	BDNF-AS, BDNF	24861553	Meta-analysis of genome-wide association studies in East Asian-ancestry populations identifies four new loci for body mass index.
34	11	27684517	rs11030104	Body mass index	BDNF-AS, BDNF	25673413	Genetic studies of body mass index yield new insights for obesity biology.
34	11	27684517	rs11030104	Body mass index	BDNF-AS, BDNF	25673413	Genetic studies of body mass index yield new insights for obesity biology.
34	11	27684517	rs11030104	Body mass index	BDNF-AS, BDNF	25673413	Genetic studies of body mass index yield new insights for obesity biology.
34	11	27684517	rs11030104	Body mass index	BDNF-AS, BDNF	25673413	Genetic studies of body mass index yield new insights for obesity biology.
34	11	27684517	rs11030104	Childhood body mass index	BDNF-AS, BDNF	26604143	Genome-wide association analysis identifies three new susceptibility loci for childhood body mass index.
34	11	27684517	rs11030104	BMI (adjusted for smoking behaviour)	BDNF-AS, BDNF	28443625	Genome-wide meta-analysis of 241,258 adults accounting for smoking behaviour identifies novel loci for obesity traits.
34	11	27684517	rs11030104	BMI (adjusted for smoking behaviour)	BDNF-AS, BDNF	28443625	Genome-wide meta-analysis of 241,258 adults accounting for smoking behaviour identifies novel loci for obesity traits.
34	11	27684517	rs11030104	BMI (adjusted for smoking behaviour)	BDNF-AS, BDNF	28443625	Genome-wide meta-analysis of 241,258 adults accounting for smoking behaviour identifies novel loci for obesity traits.
34	11	27684517	rs11030104	BMI in non-smokers	BDNF-AS, BDNF	28443625	Genome-wide meta-analysis of 241,258 adults accounting for smoking behaviour identifies novel loci for obesity traits.
34	11	27684517	rs11030104	BMI in non-smokers	BDNF-AS, BDNF	28443625	Genome-wide meta-analysis of 241,258 adults accounting for smoking behaviour identifies novel loci for obesity traits.
34	11	27684517	rs11030104	BMI in non-smokers	BDNF-AS, BDNF	28443625	Genome-wide meta-analysis of 241,258 adults accounting for smoking behaviour identifies novel loci for obesity traits.
34	11	27684517	rs11030104	BMI in smokers	BDNF-AS, BDNF	28443625	Genome-wide meta-analysis of 241,258 adults accounting for smoking behaviour identifies novel loci for obesity traits.
34	11	27684517	rs11030104	BMI in smokers	BDNF-AS, BDNF	28443625	Genome-wide meta-analysis of 241,258 adults accounting for smoking behaviour identifies novel loci for obesity traits.
34	11	27684517	rs11030104	BMI in smokers	BDNF-AS, BDNF	28443625	Genome-wide meta-analysis of 241,258 adults accounting for smoking behaviour identifies novel loci for obesity traits.
34	11	27684517	rs11030104	Body mass index (joint analysis main effects and smoking interaction)	BDNF-AS, BDNF	28443625	Genome-wide meta-analysis of 241,258 adults accounting for smoking behaviour identifies novel loci for obesity traits.
34	11	27684517	rs11030104	Body mass index (joint analysis main effects and smoking interaction)	BDNF-AS, BDNF	28443625	Genome-wide meta-analysis of 241,258 adults accounting for smoking behaviour identifies novel loci for obesity traits.
34	11	27684517	rs11030104	Body mass index (joint analysis main effects and smoking interaction)	BDNF-AS, BDNF	28443625	Genome-wide meta-analysis of 241,258 adults accounting for smoking behaviour identifies novel loci for obesity traits.
34	11	27684517	rs11030104	Hand grip strength	BDNF-AS, BDNF	29691431	Biological Insights Into Muscular Strength: Genetic Findings in the UK Biobank.
34	11	27684517	rs11030104	Body mass index	BDNF-AS, BDNF	26961502	Variants in the FTO and CDKAL1 loci have recessive effects on risk of obesity and type 2 diabetes, respectively.
34	11	27688286	rs4517468	Highest math class taken	BDNF, BDNF-AS	30038396	Gene discovery and polygenic prediction from a genome-wide association study of educational attainment in 1.1 million individuals.
34	11	27694241	rs2049045	Body mass index	BDNF, BDNF-AS	28448500	Genome-wide physical activity interactions in adiposity - A meta-analysis of 200,452 adults.
34	11	27694241	rs2049045	Body mass index (joint analysis main effects and physical activity interaction)	BDNF, BDNF-AS	28448500	Genome-wide physical activity interactions in adiposity - A meta-analysis of 200,452 adults.
34	11	27694241	rs2049045	Body mass index in physically active individuals	BDNF, BDNF-AS	28448500	Genome-wide physical activity interactions in adiposity - A meta-analysis of 200,452 adults.
34	11	27694241	rs2049045	Body mass index in physically inactive individuals	BDNF, BDNF-AS	28448500	Genome-wide physical activity interactions in adiposity - A meta-analysis of 200,452 adults.
34	11	27694241	rs2049045	Body mass index in physically inactive individuals	BDNF, BDNF-AS	28448500	Genome-wide physical activity interactions in adiposity - A meta-analysis of 200,452 adults.
34	11	27694241	rs2049045	Risk-taking tendency (4-domain principal component model)	BDNF, BDNF-AS	30643258	Genome-wide association analyses of risk tolerance and risky behaviors in over 1 million individuals identify hundreds of loci and shared genetic influences.
34	11	27694241	rs2049045	Smoking cessation (MTAG)	BDNF, BDNF-AS	30643251	Association studies of up to 1.2 million individuals yield new insights into the genetic etiology of tobacco and alcohol use.
34	11	27700125	rs7103411	Menarche (age at onset)	BDNF-AS, BDNF	25231870	Parent-of-origin-specific allelic associations among 106 genomic loci for age at menarche.
34	11	27700125	rs7103411	Body mass index	BDNF-AS, BDNF	28448500	Genome-wide physical activity interactions in adiposity - A meta-analysis of 200,452 adults.
34	11	27700125	rs7103411	Body mass index	BDNF-AS, BDNF	28448500	Genome-wide physical activity interactions in adiposity - A meta-analysis of 200,452 adults.
34	11	27700125	rs7103411	Body mass index (joint analysis main effects and physical activity interaction)	BDNF-AS, BDNF	28448500	Genome-wide physical activity interactions in adiposity - A meta-analysis of 200,452 adults.
34	11	27700125	rs7103411	Body mass index in physically active individuals	BDNF-AS, BDNF	28448500	Genome-wide physical activity interactions in adiposity - A meta-analysis of 200,452 adults.
34	11	27700125	rs7103411	Body mass index in physically active individuals	BDNF-AS, BDNF	28448500	Genome-wide physical activity interactions in adiposity - A meta-analysis of 200,452 adults.
34	11	27700125	rs7103411	Menarche (age at onset)	BDNF-AS, BDNF	29773799	Elucidating the genetic architecture of reproductive ageing in the Japanese population.
34	11	27702383	rs16917237	Coronary artery disease	BDNF, BDNF-AS	29212778	Identification of 64 Novel Genetic Loci Provides an Expanded View on the Genetic Architecture of Coronary Artery Disease.
34	11	27702383	rs16917237	Menopause (age at onset)	BDNF, BDNF-AS	29773799	Elucidating the genetic architecture of reproductive ageing in the Japanese population.
34	11	27702383	rs16917237	Body mass index	BDNF, BDNF-AS	26426971	The Influence of Age and Sex on Genetic Associations with Adult Body Size and Shape: A Large-Scale Genome-Wide Interaction Study.
34	11	27702383	rs16917237	Menarche (age at onset)	BDNF, BDNF-AS	30595370	Leveraging Polygenic Functional Enrichment to Improve GWAS Power.
34	11	27709630	rs61888762	Body fat percentage	BDNF-AS, BDNF	30593698	Genomics of body fat percentage may contribute to sex bias in anorexia nervosa.
34	11	27709630	rs61888762	Body fat percentage	BDNF-AS, BDNF	30593698	Genomics of body fat percentage may contribute to sex bias in anorexia nervosa.
34	11	27709630	rs61888762	Body fat percentage	BDNF-AS, BDNF	30593698	Genomics of body fat percentage may contribute to sex bias in anorexia nervosa.
34	11	27725986	rs10767664	Body mass index	BDNF, AC103796.1	20935630	Association analyses of 249,796 individuals reveal 18 new loci associated with body mass index.
34	11	27728102	rs11030119	Diastolic blood pressure	BDNF, AC103796.1	28135244	Genome-wide association analysis identifies novel blood pressure loci and offers biological insights into cardiovascular risk.
34	11	27728102	rs11030119	Fat-free mass	BDNF, AC103796.1	30593698	Genomics of body fat percentage may contribute to sex bias in anorexia nervosa.
34	11	27728102	rs11030119	Fat-free mass	BDNF, AC103796.1	30593698	Genomics of body fat percentage may contribute to sex bias in anorexia nervosa.
34	11	27728102	rs11030119	Fat-free mass	BDNF, AC103796.1	30593698	Genomics of body fat percentage may contribute to sex bias in anorexia nervosa.
34	11	27728102	rs11030119	Diastolic blood pressure	BDNF, AC103796.1	27841878	Genome-wide association analyses using electronic health records identify new loci influencing blood pressure variation.
34	11	27728102	rs11030119	Systolic blood pressure	BDNF, AC103796.1	27841878	Genome-wide association analyses using electronic health records identify new loci influencing blood pressure variation.
34	11	27728539	rs2030323	Body mass index (SNP x SNP interaction)	AC103796.1, BDNF	22344221	Common variants at CDKAL1 and KLF9 are associated with body mass index in east Asian populations.
34	11	27728539	rs2030323	Body mass index	AC103796.1, BDNF	23563607	Genome-wide meta-analysis identifies 11 new loci for anthropometric traits and provides insights into genetic architecture.
34	11	27728539	rs2030323	Obesity	AC103796.1, BDNF	23563607	Genome-wide meta-analysis identifies 11 new loci for anthropometric traits and provides insights into genetic architecture.
34	11	27728539	rs2030323	Obesity	AC103796.1, BDNF	23563607	Genome-wide meta-analysis identifies 11 new loci for anthropometric traits and provides insights into genetic architecture.
34	11	27728539	rs2030323	Obesity	AC103796.1, BDNF	23563607	Genome-wide meta-analysis identifies 11 new loci for anthropometric traits and provides insights into genetic architecture.
34	11	27728539	rs2030323	Body mass index	AC103796.1, BDNF	28448500	Genome-wide physical activity interactions in adiposity - A meta-analysis of 200,452 adults.
34	11	27728539	rs2030323	Body mass index	AC103796.1, BDNF	28448500	Genome-wide physical activity interactions in adiposity - A meta-analysis of 200,452 adults.
34	11	27728539	rs2030323	Body mass index (joint analysis main effects and physical activity interaction)	AC103796.1, BDNF	28448500	Genome-wide physical activity interactions in adiposity - A meta-analysis of 200,452 adults.
34	11	27728539	rs2030323	Body mass index (joint analysis main effects and physical activity interaction)	AC103796.1, BDNF	28448500	Genome-wide physical activity interactions in adiposity - A meta-analysis of 200,452 adults.
34	11	27728539	rs2030323	Body mass index (joint analysis main effects and physical activity interaction)	AC103796.1, BDNF	28448500	Genome-wide physical activity interactions in adiposity - A meta-analysis of 200,452 adults.
34	11	27728539	rs2030323	Body mass index in physically active individuals	AC103796.1, BDNF	28448500	Genome-wide physical activity interactions in adiposity - A meta-analysis of 200,452 adults.
34	11	27728539	rs2030323	Body mass index in physically inactive individuals	AC103796.1, BDNF	28448500	Genome-wide physical activity interactions in adiposity - A meta-analysis of 200,452 adults.
34	11	27728539	rs2030323	Body mass index in physically inactive individuals	AC103796.1, BDNF	28448500	Genome-wide physical activity interactions in adiposity - A meta-analysis of 200,452 adults.
34	11	27734420	rs962369	Diverticular disease	BDNF, AC103796.1	30177863	Genome-wide association analyses identify 39 new susceptibility loci for diverticular disease.
34	11	27734420	rs962369	Highest math class taken (MTAG)	BDNF, AC103796.1	30038396	Gene discovery and polygenic prediction from a genome-wide association study of educational attainment in 1.1 million individuals.
34	11	27749725	rs1491850	Chloride levels	AC103796.1	29403010	Genetic analysis of quantitative traits in the Japanese population links cell types to complex human diseases.
35	11	112713857	rs17417989	Smoking status (ever vs never smokers)	AP003100.1 - AP000802.1	30643258	Genome-wide association analyses of risk tolerance and risky behaviors in over 1 million individuals identify hundreds of loci and shared genetic influences.
35	11	112791983	rs4245128	Life satisfaction	AP003100.1 - AP000802.1	27089181	Genetic variants associated with subjective well-being, depressive symptoms, and neuroticism identified through genome-wide analyses.
35	11	112827048	rs2186710	General cognitive ability	AP003100.1 - AP000802.1	29844566	Study of 300,486 individuals identifies 148 independent genetic loci influencing general cognitive function.
35	11	112827048	rs2186710	Neuroticism	AP003100.1 - AP000802.1	29942085	Meta-analysis of genome-wide association studies for neuroticism in 449,484 individuals identifies novel genetic loci and pathways.
35	11	112827048	rs2186710	Cognitive performance (MTAG)	AP003100.1 - AP000802.1	30038396	Gene discovery and polygenic prediction from a genome-wide association study of educational attainment in 1.1 million individuals.
35	11	112827715	rs4937872	Worry	AP003100.1 - AP000802.1	29942085	Meta-analysis of genome-wide association studies for neuroticism in 449,484 individuals identifies novel genetic loci and pathways.
35	11	112827715	rs4937872	Feeling tense	AP003100.1 - AP000802.1	29500382	Item-level analyses reveal genetic heterogeneity in neuroticism.
35	11	112830663	rs10789929	Neurociticism	AP000802.1	29500382	Item-level analyses reveal genetic heterogeneity in neuroticism.
35	11	112833618	rs4533068	Waist-hip ratio	NCAM1, AP000802.1	30595370	Leveraging Polygenic Functional Enrichment to Improve GWAS Power.
35	11	112834153	rs7111153	Self-reported math ability	NCAM1, AP000802.1	30038396	Gene discovery and polygenic prediction from a genome-wide association study of educational attainment in 1.1 million individuals.
35	11	112834153	rs7111153	Self-reported math ability (MTAG)	NCAM1, AP000802.1	30038396	Gene discovery and polygenic prediction from a genome-wide association study of educational attainment in 1.1 million individuals.
35	11	112838338	rs2155281	General factor of neuroticism	NCAM1	30867560	Genetic contributions to two special factors of neuroticism are associated with affluence, higher intelligence, better health, and longer life.
35	11	112843006	rs11214440	Heel bone mineral density	NCAM1	30595370	Leveraging Polygenic Functional Enrichment to Improve GWAS Power.
35	11	112843138	rs7110863	Smoking cessation (MTAG)	NCAM1	30643251	Association studies of up to 1.2 million individuals yield new insights into the genetic etiology of tobacco and alcohol use.
35	11	112843616	rs2186709	Age of smoking initiation (MTAG)	NCAM1	30643251	Association studies of up to 1.2 million individuals yield new insights into the genetic etiology of tobacco and alcohol use.
35	11	112846713	rs11214441	Depressive symptoms	NCAM1	30643256	Multivariate genome-wide analyses of the well-being spectrum.
35	11	112846713	rs11214441	Life satisfaction	NCAM1	30643256	Multivariate genome-wide analyses of the well-being spectrum.
35	11	112846713	rs11214441	Neuroticism	NCAM1	30643256	Multivariate genome-wide analyses of the well-being spectrum.
35	11	112846713	rs11214441	Positive affect	NCAM1	30643256	Multivariate genome-wide analyses of the well-being spectrum.
35	11	112846713	rs11214441	Well-being spectrum (multivariate analysis)	NCAM1	30643256	Multivariate genome-wide analyses of the well-being spectrum.
35	11	112849719	rs1940709	Depressed affect	NCAM1	29942085	Meta-analysis of genome-wide association studies for neuroticism in 449,484 individuals identifies novel genetic loci and pathways.
35	11	112849719	rs1940709	Neuroticism	NCAM1	29942085	Meta-analysis of genome-wide association studies for neuroticism in 449,484 individuals identifies novel genetic loci and pathways.
35	11	112851068	rs2155290	Number of sexual partners	NCAM1	30643258	Genome-wide association analyses of risk tolerance and risky behaviors in over 1 million individuals identify hundreds of loci and shared genetic influences.
35	11	112851068	rs2155290	Risk-taking tendency (4-domain principal component model)	NCAM1	30643258	Genome-wide association analyses of risk tolerance and risky behaviors in over 1 million individuals identify hundreds of loci and shared genetic influences.
35	11	112851961	rs2298527	Neuroticism	NCAM1	29255261	Association analysis in over 329,000 individuals identifies 116 independent variants influencing neuroticism.
35	11	112852195	rs1940728	Depressed affect	NCAM1	29942085	Meta-analysis of genome-wide association studies for neuroticism in 449,484 individuals identifies novel genetic loci and pathways.
35	11	112852195	rs1940728	Alcohol consumption (drinks per week) (MTAG)	NCAM1	30643251	Association studies of up to 1.2 million individuals yield new insights into the genetic etiology of tobacco and alcohol use.
35	11	112863579	rs4424705	Feeling miserable	NCAM1	29500382	Item-level analyses reveal genetic heterogeneity in neuroticism.
35	11	112866456	rs4144892	Smoking initiation	NCAM1	30617275	Meta-analysis of up to 622,409 individuals identifies 40 novel smoking behaviour associated genetic loci.
35	11	112867985	rs11214447	Neuroticism	NCAM1	29942085	Meta-analysis of genome-wide association studies for neuroticism in 449,484 individuals identifies novel genetic loci and pathways.
35	11	112871096	rs10789934	Educational attainment (MTAG)	NCAM1	30038396	Gene discovery and polygenic prediction from a genome-wide association study of educational attainment in 1.1 million individuals.
35	11	112877408	rs9919557	Cannabis use	NCAM1	30150663	GWAS of lifetime cannabis use reveals new risk loci, genetic overlap with psychiatric traits, and a causal influence of schizophrenia.
35	11	112897073	rs11214468	Educational attainment (years of education)	NCAM1	30595370	Leveraging Polygenic Functional Enrichment to Improve GWAS Power.
35	11	112905129	rs7128648	Neuroticism	NCAM1	30595370	Leveraging Polygenic Functional Enrichment to Improve GWAS Power.
35	11	112910783	rs2155292	Highest math class taken (MTAG)	NCAM1	30038396	Gene discovery and polygenic prediction from a genome-wide association study of educational attainment in 1.1 million individuals.
35	11	112911004	rs7938812	Smoking status (ever vs never smokers)	NCAM1	30643258	Genome-wide association analyses of risk tolerance and risky behaviors in over 1 million individuals identify hundreds of loci and shared genetic influences.
35	11	112912430	rs3802849	Macular thickness	NCAM1	30535121	Genome-wide association analyses identify 139 loci associated with macular thickness in the UK Biobank cohort.
35	11	112912518	rs3802850	Highest math class taken	NCAM1	30038396	Gene discovery and polygenic prediction from a genome-wide association study of educational attainment in 1.1 million individuals.
35	11	112912811	rs2155646	Smoking status	NCAM1	30595370	Leveraging Polygenic Functional Enrichment to Improve GWAS Power.
35	11	112912811	rs2155646	Smoking initiation (ever regular vs never regular)	NCAM1	30643251	Association studies of up to 1.2 million individuals yield new insights into the genetic etiology of tobacco and alcohol use.
35	11	112912811	rs2155646	Smoking initiation (ever regular vs never regular) (MTAG)	NCAM1	30643251	Association studies of up to 1.2 million individuals yield new insights into the genetic etiology of tobacco and alcohol use.
35	11	112920921	rs10891496	Neuroticism	NCAM1	29942085	Meta-analysis of genome-wide association studies for neuroticism in 449,484 individuals identifies novel genetic loci and pathways.
35	11	112924114	rs10891499	Systolic blood pressure	NCAM1	30595370	Leveraging Polygenic Functional Enrichment to Improve GWAS Power.
35	11	112938089	rs1245101	Neurociticism	NCAM1	29500382	Item-level analyses reveal genetic heterogeneity in neuroticism.
35	11	112944050	rs11214475	General cognitive ability	NCAM1	29844566	Study of 300,486 individuals identifies 148 independent genetic loci influencing general cognitive function.
35	11	112965156	rs2885208	Intelligence	NCAM1	29942086	Genome-wide association meta-analysis in 269,867 individuals identifies new genetic and functional links to intelligence.
35	11	112968651	rs1816537	Body mass index	NCAM1	25673413	Genetic studies of body mass index yield new insights for obesity biology.
35	11	112968651	rs1816537	Body mass index	NCAM1	25673413	Genetic studies of body mass index yield new insights for obesity biology.
35	11	112968651	rs1816537	Body mass index	NCAM1	26426971	The Influence of Age and Sex on Genetic Associations with Adult Body Size and Shape: A Large-Scale Genome-Wide Interaction Study.
35	11	112968651	rs1816537	Body mass index	NCAM1	30108127	A Large Multi-ethnic Genome-Wide Association Study of Adult Body Mass Index Identifies Novel Loci.
35	11	112975934	rs11214489	Blood protein levels	NCAM1	30111768	Genome-wide mapping of plasma protein QTLs identifies putatively causal genes and pathways for cardiovascular disease.
35	11	112983595	rs4471463	Cannabis use	NCAM1	27023175	Genome-wide association study of lifetime cannabis use based on a large meta-analytic sample of 32 330 subjects from the International Cannabis Consortium.
35	11	112984491	rs78239456	Smoking initiation (ever regular vs never regular)	NCAM1	30643251	Association studies of up to 1.2 million individuals yield new insights into the genetic etiology of tobacco and alcohol use.
35	11	112991618	rs1436109	Cardiac muscle measurement	NCAM1	21212386	Genetic variation in NCAM1 contributes to left ventricular wall thickness in hypertensive families.
35	11	112991618	rs1436109	Cardiac muscle measurement	NCAM1	21212386	Genetic variation in NCAM1 contributes to left ventricular wall thickness in hypertensive families.
35	11	112991618	rs1436109	Cardiac muscle measurement	NCAM1	21212386	Genetic variation in NCAM1 contributes to left ventricular wall thickness in hypertensive families.
35	11	112991921	rs61902492	Smoking status (ever vs never smokers)	NCAM1	30643258	Genome-wide association analyses of risk tolerance and risky behaviors in over 1 million individuals identify hundreds of loci and shared genetic influences.
35	11	112993848	rs1273044	Blood protein levels	NCAM1	29875488	Genomic atlas of the human plasma proteome.
36	11	132088917	rs1449435	Smoking status (ever vs never smokers)	NTM	30643258	Genome-wide association analyses of risk tolerance and risky behaviors in over 1 million individuals identify hundreds of loci and shared genetic influences.
36	11	132098205	rs2010921	Smoking status	NTM	30595370	Leveraging Polygenic Functional Enrichment to Improve GWAS Power.
36	11	132098205	rs2010921	Smoking initiation (ever regular vs never regular)	NTM	30643251	Association studies of up to 1.2 million individuals yield new insights into the genetic etiology of tobacco and alcohol use.
36	11	132098205	rs2010921	Smoking initiation (ever regular vs never regular) (MTAG)	NTM	30643251	Association studies of up to 1.2 million individuals yield new insights into the genetic etiology of tobacco and alcohol use.
36	11	132188422	rs3099769	Smoking status (ever vs never smokers)	NTM	30643258	Genome-wide association analyses of risk tolerance and risky behaviors in over 1 million individuals identify hundreds of loci and shared genetic influences.
36	11	132322705	rs12419742	Takayasu arteritis	OPCML	25604533	Identification of Susceptibility Loci in IL6, RPS9/LILRB3, and an Intergenic Locus on Chromosome 21q22 in Takayasu Arteritis in a Genome-Wide Association Study.
37	12	69637847	rs317630	Osteoarthritis	CPSF6	30664745	Identification of new therapeutic targets for osteoarthritis through genome-wide analyses of UK Biobank data.
37	12	69655167	rs7969559	Smoking status	CPSF6	30595370	Leveraging Polygenic Functional Enrichment to Improve GWAS Power.
37	12	69655167	rs7969559	Smoking initiation (ever regular vs never regular)	CPSF6	30643251	Association studies of up to 1.2 million individuals yield new insights into the genetic etiology of tobacco and alcohol use.
37	12	69655167	rs7969559	Smoking initiation (ever regular vs never regular) (MTAG)	CPSF6	30643251	Association studies of up to 1.2 million individuals yield new insights into the genetic etiology of tobacco and alcohol use.
37	12	69672471	rs479971	Smoking status (ever vs never smokers)	CPSF6 - C1GALT1P1	30643258	Genome-wide association analyses of risk tolerance and risky behaviors in over 1 million individuals identify hundreds of loci and shared genetic influences.
37	12	69681101	rs317656	Body mass index	C1GALT1P1 - AC020656.2	30595370	Leveraging Polygenic Functional Enrichment to Improve GWAS Power.
37	12	69732105	rs4761234	Granulocyte count	AC020656.2 - LYZ	27863252	The Allelic Landscape of Human Blood Cell Trait Variation and Links to Common Complex Disease.
37	12	69732105	rs4761234	Neutrophil count	AC020656.2 - LYZ	27863252	The Allelic Landscape of Human Blood Cell Trait Variation and Links to Common Complex Disease.
37	12	69732105	rs4761234	Neutrophil percentage of white cells	AC020656.2 - LYZ	27863252	The Allelic Landscape of Human Blood Cell Trait Variation and Links to Common Complex Disease.
37	12	69732105	rs4761234	Sum basophil neutrophil counts	AC020656.2 - LYZ	27863252	The Allelic Landscape of Human Blood Cell Trait Variation and Links to Common Complex Disease.
37	12	69732105	rs4761234	Sum neutrophil eosinophil counts	AC020656.2 - LYZ	27863252	The Allelic Landscape of Human Blood Cell Trait Variation and Links to Common Complex Disease.
37	12	69732105	rs4761234	Blood protein levels	AC020656.2 - LYZ	29875488	Genomic atlas of the human plasma proteome.
37	12	69732105	rs4761234	Blood protein levels	AC020656.2 - LYZ	30072576	Co-regulatory networks of human serum proteins link genetics to disease.
37	12	69735492	rs7959452	Blood protein levels	AC020656.2 - LYZ	28240269	Connecting genetic risk to disease end points through the human blood plasma proteome.
37	12	69794086	rs315145	Cardiovascular disease	YEATS4 - RN7SL804P	30595370	Leveraging Polygenic Functional Enrichment to Improve GWAS Power.
38	12	111373404	rs4426183	Parental longevity (combined parental attained age, Martingale residuals)	MYL2 - LINC01405	29227965	Human longevity: 25 genetic loci associated in 389,166 UK biobank participants.
38	12	111546165	rs10774613	Blood osmolality (transformed sodium)	CUX2	28360221	NFAT5 and SLC4A10 Loci Associate with Plasma Osmolality.
38	12	111705893	rs3858704	Idiopathic osteonecrosis of the femoral head	CUX2	29118346	Genome-wide Association Study of Idiopathic Osteonecrosis of the Femoral Head.
38	12	111708458	rs1265564	Type 1 diabetes	CUX2	22293688	1000 Genomes-based imputation identifies novel and refined associations for the Wellcome Trust Case Control Consortium phase 1 Data.
38	12	111708458	rs1265564	Mean arterial pressure x alcohol consumption interaction (2df test)	CUX2	29912962	Novel genetic associations for blood pressure identified via gene-alcohol interaction in up to 570K individuals across multiple ancestries.
38	12	111708458	rs1265564	Systolic blood pressure x alcohol consumption interaction (2df test)	CUX2	29912962	Novel genetic associations for blood pressure identified via gene-alcohol interaction in up to 570K individuals across multiple ancestries.
38	12	111708458	rs1265564	Parental longevity (combined parental attained age, Martingale residuals)	CUX2	29227965	Human longevity: 25 genetic loci associated in 389,166 UK biobank participants.
38	12	111708458	rs1265564	Hair color	CUX2	30595370	Leveraging Polygenic Functional Enrichment to Improve GWAS Power.
38	12	111746678	rs3847952	Reaction time	CUX2	29844566	Study of 300,486 individuals identifies 148 independent genetic loci influencing general cognitive function.
38	12	111773345	rs6490061	Gastric cancer	CUX2	30281874	A GWAS identifies gastric cancer susceptibility loci at 12q24.11-12 and 20q11.21.
38	12	111800258	rs3809272	Platelet count	PHETA1	27863252	The Allelic Landscape of Human Blood Cell Trait Variation and Links to Common Complex Disease.
38	12	111833788	rs10774624	Rheumatoid arthritis	LINC02356	24390342	Genetics of rheumatoid arthritis contributes to biology and drug discovery.
38	12	111833788	rs10774624	Interferon gamma-induced protein 10 levels	LINC02356	27989323	Genome-wide Association Study Identifies 27 Loci Influencing Concentrations of Circulating Cytokines and Growth Factors.
38	12	111833788	rs10774624	Monokine induced by gamma interferon levels	LINC02356	27989323	Genome-wide Association Study Identifies 27 Loci Influencing Concentrations of Circulating Cytokines and Growth Factors.
38	12	111833788	rs10774624	Vitiligo	LINC02356	27723757	Genome-wide association studies of autoimmune vitiligo identify 23 new risk loci and highlight key pathways and regulatory variants.
38	12	111833788	rs10774624	Intraocular pressure	LINC02356	29785010	Genome-wide analyses identify 68 new loci associated with intraocular pressure and improve risk prediction for primary open-angle glaucoma.
38	12	111833788	rs10774624	Rheumatoid arthritis	LINC02356	30423114	Genetic Influences on Susceptibility to Rheumatoid Arthritis in African-Americans.
38	12	111833788	rs10774624	Rheumatoid arthritis	LINC02356	30423114	Genetic Influences on Susceptibility to Rheumatoid Arthritis in African-Americans.
38	12	111833788	rs10774624	Eosinophil counts	LINC02356	30595370	Leveraging Polygenic Functional Enrichment to Improve GWAS Power.
38	12	111833788	rs10774624	Systolic blood pressure	LINC02356	30578418	Trans-ethnic association study of blood pressure determinants in over 750,000 individuals.
38	12	111835990	rs4375492	Diastolic blood pressure x smoking status (current vs non-current) interaction (2df test)	LINC02356	29455858	A Large-Scale Multi-ancestry Genome-wide Study Accounting for Smoking Behavior Identifies Multiple Significant Loci for Blood Pressure.
38	12	111835990	rs4375492	Diastolic blood pressure x smoking status (current vs non-current) interaction (2df test)	LINC02356	29455858	A Large-Scale Multi-ancestry Genome-wide Study Accounting for Smoking Behavior Identifies Multiple Significant Loci for Blood Pressure.
38	12	111835990	rs4375492	Diastolic blood pressure x smoking status (ever vs never) interaction (2df test)	LINC02356	29455858	A Large-Scale Multi-ancestry Genome-wide Study Accounting for Smoking Behavior Identifies Multiple Significant Loci for Blood Pressure.
38	12	111835990	rs4375492	Diastolic blood pressure x smoking status (ever vs never) interaction (2df test)	LINC02356	29455858	A Large-Scale Multi-ancestry Genome-wide Study Accounting for Smoking Behavior Identifies Multiple Significant Loci for Blood Pressure.
38	12	111835990	rs4375492	Systolic blood pressure x smoking status (current vs non-current) interaction (2df test)	LINC02356	29455858	A Large-Scale Multi-ancestry Genome-wide Study Accounting for Smoking Behavior Identifies Multiple Significant Loci for Blood Pressure.
38	12	111835990	rs4375492	Systolic blood pressure x smoking status (current vs non-current) interaction (2df test)	LINC02356	29455858	A Large-Scale Multi-ancestry Genome-wide Study Accounting for Smoking Behavior Identifies Multiple Significant Loci for Blood Pressure.
38	12	111835990	rs4375492	Systolic blood pressure x smoking status (ever vs never) interaction (2df test)	LINC02356	29455858	A Large-Scale Multi-ancestry Genome-wide Study Accounting for Smoking Behavior Identifies Multiple Significant Loci for Blood Pressure.
38	12	111835990	rs4375492	Systolic blood pressure x smoking status (ever vs never) interaction (2df test)	LINC02356	29455858	A Large-Scale Multi-ancestry Genome-wide Study Accounting for Smoking Behavior Identifies Multiple Significant Loci for Blood Pressure.
38	12	111847740	rs3803170	Mean corpuscular hemoglobin	SH2B3	27863252	The Allelic Landscape of Human Blood Cell Trait Variation and Links to Common Complex Disease.
38	12	111865049	rs7310615	Fibrinogen levels	SH2B3	26561523	A meta-analysis of 120 246 individuals identifies 18 new loci for fibrinogen concentration.
38	12	111865049	rs7310615	Diastolic blood pressure x alcohol consumption interaction (2df test)	SH2B3	29912962	Novel genetic associations for blood pressure identified via gene-alcohol interaction in up to 570K individuals across multiple ancestries.
38	12	111865049	rs7310615	Mean arterial pressure x alcohol consumption (light vs heavy) interaction (2df test)	SH2B3	29912962	Novel genetic associations for blood pressure identified via gene-alcohol interaction in up to 570K individuals across multiple ancestries.
38	12	111865049	rs7310615	Mean arterial pressure x alcohol consumption interaction (2df test)	SH2B3	29912962	Novel genetic associations for blood pressure identified via gene-alcohol interaction in up to 570K individuals across multiple ancestries.
38	12	111865049	rs7310615	Mean arterial pressure x alcohol consumption interaction (2df test)	SH2B3	29912962	Novel genetic associations for blood pressure identified via gene-alcohol interaction in up to 570K individuals across multiple ancestries.
38	12	111865049	rs7310615	Systolic blood pressure x alcohol consumption (light vs heavy) interaction (2df test)	SH2B3	29912962	Novel genetic associations for blood pressure identified via gene-alcohol interaction in up to 570K individuals across multiple ancestries.
38	12	111865049	rs7310615	Systolic blood pressure x alcohol consumption interaction (2df test)	SH2B3	29912962	Novel genetic associations for blood pressure identified via gene-alcohol interaction in up to 570K individuals across multiple ancestries.
38	12	111865049	rs7310615	Autoimmune traits	SH2B3	30595370	Leveraging Polygenic Functional Enrichment to Improve GWAS Power.
38	12	111878526	rs7296313	Reaction time	SH2B3	27046643	Genome-wide association study of cognitive functions and educational attainment in UK Biobank (N=112 151).
38	12	111884608	rs3184504	Eosinophil counts	SH2B3, ATXN2	19198610	Sequence variants affecting eosinophil numbers associate with asthma and myocardial infarction.
38	12	111884608	rs3184504	Diastolic blood pressure	SH2B3, ATXN2	19430479	Genome-wide association study of blood pressure and hypertension.
38	12	111884608	rs3184504	Systolic blood pressure	SH2B3, ATXN2	19430479	Genome-wide association study of blood pressure and hypertension.
38	12	111884608	rs3184504	Type 1 diabetes	SH2B3, ATXN2	19430480	Genome-wide association study and meta-analysis find that over 40 loci affect risk of type 1 diabetes.
38	12	111884608	rs3184504	Rheumatoid arthritis	SH2B3, ATXN2	20453842	Genome-wide association study meta-analysis identifies seven new rheumatoid arthritis risk loci.
38	12	111884608	rs3184504	Coronary heart disease	SH2B3, ATXN2	21378990	Large-scale association analysis identifies 13 new susceptibility loci for coronary artery disease.
38	12	111884608	rs3184504	Type 1 diabetes	SH2B3, ATXN2	21829393	Genome-wide association analysis of autoantibody positivity in type 1 diabetes cases.
38	12	111884608	rs3184504	Diastolic blood pressure	SH2B3, ATXN2	21909115	Genetic variants in novel pathways influence blood pressure and cardiovascular disease risk.
38	12	111884608	rs3184504	Hypothyroidism	SH2B3, ATXN2	22493691	Novel associations for hypothyroidism include known autoimmune risk loci.
38	12	111884608	rs3184504	Red blood cell traits	SH2B3, ATXN2	23222517	Seventy-five genetic loci influencing the human red blood cell.
38	12	111884608	rs3184504	Beta-2 microglubulin plasma levels	SH2B3, ATXN2	23417110	Genome-wide association study identified the human leukocyte antigen region as a novel locus for plasma beta-2 microglobulin.
38	12	111884608	rs3184504	Platelet count	SH2B3, ATXN2	24026423	A genome- and phenome-wide association study to identify genetic variants influencing platelet count and volume and their pleiotropic effects.
38	12	111884608	rs3184504	Coronary artery disease	SH2B3, ATXN2	24262325	Shared genetic susceptibility to ischemic stroke and coronary artery disease: a genome-wide analysis of common variants.
38	12	111884608	rs3184504	Autoimmune hepatitis type-1	SH2B3, ATXN2	24768677	Genome-wide association study identifies variants associated with autoimmune hepatitis type 1.
38	12	111884608	rs3184504	Blood metabolite levels	SH2B3, ATXN2	24816252	An atlas of genetic influences on human blood metabolites.
38	12	111884608	rs3184504	Platelet count	SH2B3, ATXN2	22139419	New gene functions in megakaryopoiesis and platelet formation.
38	12	111884608	rs3184504	Colorectal cancer	SH2B3, ATXN2	26151821	Genome-wide association study of colorectal cancer identifies six new susceptibility loci.
38	12	111884608	rs3184504	Colorectal cancer	SH2B3, ATXN2	26151821	Genome-wide association study of colorectal cancer identifies six new susceptibility loci.
38	12	111884608	rs3184504	Inflammatory bowel disease	SH2B3, ATXN2	26192919	Association analyses identify 38 susceptibility loci for inflammatory bowel disease and highlight shared genetic risk across populations.
38	12	111884608	rs3184504	Coronary artery disease	SH2B3, ATXN2	26343387	A comprehensive 1,000 Genomes-based genome-wide association meta-analysis of coronary artery disease.
38	12	111884608	rs3184504	Colorectal or endometrial cancer	SH2B3, ATXN2	26621817	Meta-analysis of genome-wide association studies identifies common susceptibility polymorphisms for colorectal and endometrial cancer near SH2B3 and TSHZ1.
38	12	111884608	rs3184504	Diastolic blood pressure	SH2B3, ATXN2	26390057	Trans-ancestry genome-wide association study identifies 12 genetic loci influencing blood pressure and implicates a role for DNA methylation.
38	12	111884608	rs3184504	Cancer	SH2B3, ATXN2	27197191	Cross-Cancer Genome-Wide Analysis of Lung, Ovary, Breast, Prostate, and Colorectal Cancer Reveals Novel Pleiotropic Associations.
38	12	111884608	rs3184504	Cancer (pleiotropy)	SH2B3, ATXN2	27197191	Cross-Cancer Genome-Wide Analysis of Lung, Ovary, Breast, Prostate, and Colorectal Cancer Reveals Novel Pleiotropic Associations.
38	12	111884608	rs3184504	Tonsillectomy	SH2B3, ATXN2	27182965	Detection and interpretation of shared genetic influences on 42 human traits.
38	12	111884608	rs3184504	Hemoglobin levels	SH2B3, ATXN2	28017375	Genome-wide Trans-ethnic Meta-analysis Identifies Seven Genetic Loci Influencing Erythrocyte Traits and a Role for RBPMS in Erythropoiesis.
38	12	111884608	rs3184504	Primary sclerosing cholangitis	SH2B3, ATXN2	27992413	Genome-wide association study of primary sclerosing cholangitis identifies new risk loci and quantifies the genetic relationship with inflammatory bowel disease.
38	12	111884608	rs3184504	Fibrinogen levels	SH2B3, ATXN2	28107422	Comparison of HapMap and 1000 Genomes Reference Panels in a Large-Scale Genome-Wide Association Study.
38	12	111884608	rs3184504	White blood cell count (eosinophil)	SH2B3, ATXN2	28158719	Genome-wide association of white blood cell counts in Hispanic/Latino Americans: the Hispanic Community Health Study/Study of Latinos.
38	12	111884608	rs3184504	Granulocyte count	SH2B3, ATXN2	27863252	The Allelic Landscape of Human Blood Cell Trait Variation and Links to Common Complex Disease.
38	12	111884608	rs3184504	Hematocrit	SH2B3, ATXN2	27863252	The Allelic Landscape of Human Blood Cell Trait Variation and Links to Common Complex Disease.
38	12	111884608	rs3184504	Hemoglobin concentration	SH2B3, ATXN2	27863252	The Allelic Landscape of Human Blood Cell Trait Variation and Links to Common Complex Disease.
38	12	111884608	rs3184504	Lymphocyte counts	SH2B3, ATXN2	27863252	The Allelic Landscape of Human Blood Cell Trait Variation and Links to Common Complex Disease.
38	12	111884608	rs3184504	Myeloid white cell count	SH2B3, ATXN2	27863252	The Allelic Landscape of Human Blood Cell Trait Variation and Links to Common Complex Disease.
38	12	111884608	rs3184504	Neutrophil count	SH2B3, ATXN2	27863252	The Allelic Landscape of Human Blood Cell Trait Variation and Links to Common Complex Disease.
38	12	111884608	rs3184504	Platelet count	SH2B3, ATXN2	27863252	The Allelic Landscape of Human Blood Cell Trait Variation and Links to Common Complex Disease.
38	12	111884608	rs3184504	Plateletcrit	SH2B3, ATXN2	27863252	The Allelic Landscape of Human Blood Cell Trait Variation and Links to Common Complex Disease.
38	12	111884608	rs3184504	Red blood cell count	SH2B3, ATXN2	27863252	The Allelic Landscape of Human Blood Cell Trait Variation and Links to Common Complex Disease.
38	12	111884608	rs3184504	Reticulocyte count	SH2B3, ATXN2	27863252	The Allelic Landscape of Human Blood Cell Trait Variation and Links to Common Complex Disease.
38	12	111884608	rs3184504	Sum basophil neutrophil counts	SH2B3, ATXN2	27863252	The Allelic Landscape of Human Blood Cell Trait Variation and Links to Common Complex Disease.
38	12	111884608	rs3184504	Sum neutrophil eosinophil counts	SH2B3, ATXN2	27863252	The Allelic Landscape of Human Blood Cell Trait Variation and Links to Common Complex Disease.
38	12	111884608	rs3184504	White blood cell count	SH2B3, ATXN2	27863252	The Allelic Landscape of Human Blood Cell Trait Variation and Links to Common Complex Disease.
38	12	111884608	rs3184504	Diastolic blood pressure	SH2B3, ATXN2	28739976	Novel Blood Pressure Locus and Gene Discovery Using Genome-Wide Association Study and Expression Data Sets From Blood and the Kidney.
38	12	111884608	rs3184504	Systolic blood pressure	SH2B3, ATXN2	28739976	Novel Blood Pressure Locus and Gene Discovery Using Genome-Wide Association Study and Expression Data Sets From Blood and the Kidney.
38	12	111884608	rs3184504	Tonsillectomy	SH2B3, ATXN2	28928442	Genome-wide association and HLA region fine-mapping studies identify susceptibility loci for multiple common infections.
38	12	111884608	rs3184504	Coronary artery disease	SH2B3, ATXN2	29212778	Identification of 64 Novel Genetic Loci Provides an Expanded View on the Genetic Architecture of Coronary Artery Disease.
38	12	111884608	rs3184504	Celiac disease	SH2B3, ATXN2	22057235	Dense genotyping identifies and localizes multiple common and rare variant association signals in celiac disease.
38	12	111884608	rs3184504	Chronic inflammatory diseases (ankylosing spondylitis, Crohn's disease, psoriasis, primary sclerosing cholangitis, ulcerative colitis) (pleiotropy)	SH2B3, ATXN2	26974007	Analysis of five chronic inflammatory diseases identifies 27 new associations and highlights disease-specific patterns at shared loci.
38	12	111884608	rs3184504	Blood protein levels	SH2B3, ATXN2	29875488	Genomic atlas of the human plasma proteome.
38	12	111884608	rs3184504	Ischemic stroke	SH2B3, ATXN2	29531354	Multiancestry genome-wide association study of 520,000 subjects identifies 32 loci associated with stroke and stroke subtypes.
38	12	111884608	rs3184504	Ischemic stroke (large artery atherosclerosis)	SH2B3, ATXN2	29531354	Multiancestry genome-wide association study of 520,000 subjects identifies 32 loci associated with stroke and stroke subtypes.
38	12	111884608	rs3184504	Ischemic stroke (small-vessel)	SH2B3, ATXN2	29531354	Multiancestry genome-wide association study of 520,000 subjects identifies 32 loci associated with stroke and stroke subtypes.
38	12	111884608	rs3184504	Stroke	SH2B3, ATXN2	29531354	Multiancestry genome-wide association study of 520,000 subjects identifies 32 loci associated with stroke and stroke subtypes.
38	12	111884608	rs3184504	Diastolic blood pressure	SH2B3, ATXN2	27618447	Trans-ancestry meta-analyses identify rare and common variants associated with blood pressure and hypertension.
38	12	111884608	rs3184504	Colorectal cancer	SH2B3, ATXN2	29917119	Novel Common Genetic Susceptibility Loci for Colorectal Cancer.
38	12	111884608	rs3184504	Type 1 diabetes autoantibodies in high risk HLA genotype individuals (time to event)	SH2B3, ATXN2	29310926	Identification of non-HLA genes associated with development of islet autoimmunity and type 1 diabetes in the prospective TEDDY cohort.
38	12	111884608	rs3184504	Diastolic blood pressure (cigarette smoking interaction)	SH2B3, ATXN2	29455858	A Large-Scale Multi-ancestry Genome-wide Study Accounting for Smoking Behavior Identifies Multiple Significant Loci for Blood Pressure.
38	12	111884608	rs3184504	Systolic blood pressure (cigarette smoking interaction)	SH2B3, ATXN2	29455858	A Large-Scale Multi-ancestry Genome-wide Study Accounting for Smoking Behavior Identifies Multiple Significant Loci for Blood Pressure.
38	12	111884608	rs3184504	Diastolic blood pressure	SH2B3, ATXN2	27618452	The genetics of blood pressure regulation and its target organs from association studies in 342,415 individuals.
38	12	111884608	rs3184504	Systolic blood pressure	SH2B3, ATXN2	27618452	The genetics of blood pressure regulation and its target organs from association studies in 342,415 individuals.
38	12	111884608	rs3184504	Body mass index	SH2B3, ATXN2	30108127	A Large Multi-ethnic Genome-Wide Association Study of Adult Body Mass Index Identifies Novel Loci.
38	12	111884608	rs3184504	Endometrial cancer	SH2B3, ATXN2	30093612	Identification of nine new susceptibility loci for endometrial cancer.
38	12	111884608	rs3184504	Endometrial cancer (endometrioid histology)	SH2B3, ATXN2	30093612	Identification of nine new susceptibility loci for endometrial cancer.
38	12	111884608	rs3184504	Primary sclerosing cholangitis	SH2B3, ATXN2	23603763	Dense genotyping of immune-related disease regions identifies nine new risk loci for primary sclerosing cholangitis.
38	12	111884608	rs3184504	Parental longevity (father's age at death)	SH2B3, ATXN2	29227965	Human longevity: 25 genetic loci associated in 389,166 UK biobank participants.
38	12	111884608	rs3184504	Ischemic stroke	SH2B3, ATXN2	29531354	Multiancestry genome-wide association study of 520,000 subjects identifies 32 loci associated with stroke and stroke subtypes.
38	12	111884608	rs3184504	Stroke	SH2B3, ATXN2	29531354	Multiancestry genome-wide association study of 520,000 subjects identifies 32 loci associated with stroke and stroke subtypes.
38	12	111884608	rs3184504	Cardiovascular disease	SH2B3, ATXN2	30595370	Leveraging Polygenic Functional Enrichment to Improve GWAS Power.
38	12	111884608	rs3184504	Hypothyroidism	SH2B3, ATXN2	30595370	Leveraging Polygenic Functional Enrichment to Improve GWAS Power.
38	12	111884608	rs3184504	Red blood cell count	SH2B3, ATXN2	30595370	Leveraging Polygenic Functional Enrichment to Improve GWAS Power.
38	12	111884608	rs3184504	White blood cell count	SH2B3, ATXN2	30595370	Leveraging Polygenic Functional Enrichment to Improve GWAS Power.
38	12	111884608	rs3184504	Diastolic blood pressure	SH2B3, ATXN2	27841878	Genome-wide association analyses using electronic health records identify new loci influencing blood pressure variation.
38	12	111884608	rs3184504	Diastolic blood pressure	SH2B3, ATXN2	27841878	Genome-wide association analyses using electronic health records identify new loci influencing blood pressure variation.
38	12	111884608	rs3184504	Diastolic blood pressure	SH2B3, ATXN2	27841878	Genome-wide association analyses using electronic health records identify new loci influencing blood pressure variation.
38	12	111884608	rs3184504	Diastolic blood pressure	SH2B3, ATXN2	27841878	Genome-wide association analyses using electronic health records identify new loci influencing blood pressure variation.
38	12	111884608	rs3184504	Systolic blood pressure	SH2B3, ATXN2	27841878	Genome-wide association analyses using electronic health records identify new loci influencing blood pressure variation.
38	12	111884608	rs3184504	Systolic blood pressure	SH2B3, ATXN2	27841878	Genome-wide association analyses using electronic health records identify new loci influencing blood pressure variation.
38	12	111884608	rs3184504	High density lipoprotein cholesterol levels	SH2B3, ATXN2	29507422	A large electronic-health-record-based genome-wide study of serum lipids.
38	12	111884608	rs3184504	High density lipoprotein cholesterol levels	SH2B3, ATXN2	29507422	A large electronic-health-record-based genome-wide study of serum lipids.
38	12	111884608	rs3184504	Low density lipoprotein cholesterol levels	SH2B3, ATXN2	29507422	A large electronic-health-record-based genome-wide study of serum lipids.
38	12	111884608	rs3184504	Low density lipoprotein cholesterol levels	SH2B3, ATXN2	29507422	A large electronic-health-record-based genome-wide study of serum lipids.
38	12	111884608	rs3184504	Total cholesterol levels	SH2B3, ATXN2	29507422	A large electronic-health-record-based genome-wide study of serum lipids.
38	12	111884608	rs3184504	Total cholesterol levels	SH2B3, ATXN2	29507422	A large electronic-health-record-based genome-wide study of serum lipids.
38	12	111884608	rs3184504	Latent autoimmune diabetes vs. type 2 diabetes	SH2B3, ATXN2	30254083	First Genome-Wide Association Study of Latent Autoimmune Diabetes in Adults Reveals Novel Insights Linking Immune and Metabolic Diabetes.
38	12	111884608	rs3184504	Diastolic blood pressure	SH2B3, ATXN2	30578418	Trans-ethnic association study of blood pressure determinants in over 750,000 individuals.
38	12	111904371	rs4766578	Vitiligo	ATXN2	22561518	Genome-wide association analyses identify 13 new susceptibility loci for generalized vitiligo.
38	12	111904371	rs4766578	High light scatter reticulocyte count	ATXN2	27863252	The Allelic Landscape of Human Blood Cell Trait Variation and Links to Common Complex Disease.
38	12	111904371	rs4766578	High light scatter reticulocyte percentage of red cells	ATXN2	27863252	The Allelic Landscape of Human Blood Cell Trait Variation and Links to Common Complex Disease.
38	12	111904371	rs4766578	Immature fraction of reticulocytes	ATXN2	27863252	The Allelic Landscape of Human Blood Cell Trait Variation and Links to Common Complex Disease.
38	12	111904371	rs4766578	Reticulocyte fraction of red cells	ATXN2	27863252	The Allelic Landscape of Human Blood Cell Trait Variation and Links to Common Complex Disease.
38	12	111904371	rs4766578	Coronary artery disease	ATXN2	29212778	Identification of 64 Novel Genetic Loci Provides an Expanded View on the Genetic Architecture of Coronary Artery Disease.
38	12	111904371	rs4766578	Sjögren's syndrome	ATXN2	24097067	Variants at multiple loci implicated in both innate and adaptive immune responses are associated with Sjögren's syndrome.
38	12	111904371	rs4766578	Reaction time	ATXN2	29844566	Study of 300,486 individuals identifies 148 independent genetic loci influencing general cognitive function.
38	12	111904371	rs4766578	HDL cholesterol	ATXN2	30275531	Genetics of blood lipids among ~300,000 multi-ethnic participants of the Million Veteran Program.
38	12	111910219	rs10774625	Retinal vascular caliber	ATXN2	21060863	Four novel Loci (19q13, 6q24, 12q24, and 5q14) influence the microcirculation in vivo.
38	12	111910219	rs10774625	Systemic lupus erythematosus	ATXN2	26502338	Genetic association analyses implicate aberrant regulation of innate and adaptive immunity genes in the pathogenesis of systemic lupus erythematosus.
38	12	111910219	rs10774625	Systemic lupus erythematosus	ATXN2	27399966	Genome-wide association meta-analysis in Chinese and European individuals identifies ten new loci associated with systemic lupus erythematosus.
38	12	111910219	rs10774625	Hypothyroidism	ATXN2	27182965	Detection and interpretation of shared genetic influences on 42 human traits.
38	12	111910219	rs10774625	Left ventricle diastolic internal dimension	ATXN2	28394258	Large-scale genome-wide analysis identifies genetic variants associated with cardiac structure and function.
38	12	111910219	rs10774625	Coronary artery disease (myocardial infarction, percutaneous transluminal coronary angioplasty, coronary artery bypass grafting, angina or chromic ischemic heart disease)	ATXN2	28714975	Association analyses based on false discovery rate implicate new loci for coronary artery disease.
38	12	111910219	rs10774625	Glycated hemoglobin levels	ATXN2	28898252	Impact of common genetic determinants of Hemoglobin A1c on type 2 diabetes risk and diagnosis in ancestrally diverse populations: A transethnic genome-wide meta-analysis.
38	12	111932800	rs7137828	Glaucoma (primary open-angle)	ATXN2	26752265	Genome-wide association analysis identifies TXNRD2, ATXN2 and FOXC1 as susceptibility loci for primary open-angle glaucoma.
38	12	111932800	rs7137828	Allergic disease (asthma, hay fever or eczema)	ATXN2	29083406	Shared genetic origin of asthma, hay fever and eczema elucidates allergic disease biology.
38	12	111932800	rs7137828	Coronary artery disease	ATXN2	29212778	Identification of 64 Novel Genetic Loci Provides an Expanded View on the Genetic Architecture of Coronary Artery Disease.
38	12	111932800	rs7137828	Juvenile idiopathic arthritis (oligoarticular or rheumatoid factor-negative polyarticular)	ATXN2	23603761	Dense genotyping of immune-related disease regions identifies 14 new susceptibility loci for juvenile idiopathic arthritis.
38	12	111932800	rs7137828	Diastolic blood pressure x alcohol consumption (light vs heavy) interaction (2df test)	ATXN2	29912962	Novel genetic associations for blood pressure identified via gene-alcohol interaction in up to 570K individuals across multiple ancestries.
38	12	111932800	rs7137828	Mean arterial pressure x alcohol consumption interaction (2df test)	ATXN2	29912962	Novel genetic associations for blood pressure identified via gene-alcohol interaction in up to 570K individuals across multiple ancestries.
38	12	111932800	rs7137828	Parental longevity (both parents in top 10%)	ATXN2	29227965	Human longevity: 25 genetic loci associated in 389,166 UK biobank participants.
38	12	111932800	rs7137828	Parental longevity (combined parental age at death)	ATXN2	29227965	Human longevity: 25 genetic loci associated in 389,166 UK biobank participants.
38	12	111932800	rs7137828	Parental longevity (combined parental attained age, Martingale residuals)	ATXN2	29227965	Human longevity: 25 genetic loci associated in 389,166 UK biobank participants.
38	12	111932800	rs7137828	Parental longevity (father's attained age)	ATXN2	29227965	Human longevity: 25 genetic loci associated in 389,166 UK biobank participants.
38	12	111932800	rs7137828	Parental longevity (mother's attained age)	ATXN2	29227965	Human longevity: 25 genetic loci associated in 389,166 UK biobank participants.
38	12	111932800	rs7137828	Systolic blood pressure	ATXN2	30595370	Leveraging Polygenic Functional Enrichment to Improve GWAS Power.
38	12	111932800	rs7137828	Diastolic blood pressure	ATXN2	27841878	Genome-wide association analyses using electronic health records identify new loci influencing blood pressure variation.
38	12	111932800	rs7137828	Diastolic blood pressure	ATXN2	27841878	Genome-wide association analyses using electronic health records identify new loci influencing blood pressure variation.
38	12	111932800	rs7137828	Diastolic blood pressure	ATXN2	27841878	Genome-wide association analyses using electronic health records identify new loci influencing blood pressure variation.
38	12	111932800	rs7137828	Diastolic blood pressure	ATXN2	27841878	Genome-wide association analyses using electronic health records identify new loci influencing blood pressure variation.
38	12	111932800	rs7137828	Systolic blood pressure	ATXN2	27841878	Genome-wide association analyses using electronic health records identify new loci influencing blood pressure variation.
38	12	111932800	rs7137828	Systolic blood pressure	ATXN2	27841878	Genome-wide association analyses using electronic health records identify new loci influencing blood pressure variation.
38	12	111973358	rs597808	Systemic lupus erythematosus	ATXN2	26502338	Genetic association analyses implicate aberrant regulation of innate and adaptive immunity genes in the pathogenesis of systemic lupus erythematosus.
38	12	111973358	rs597808	Diastolic blood pressure x alcohol consumption interaction (2df test)	ATXN2	29912962	Novel genetic associations for blood pressure identified via gene-alcohol interaction in up to 570K individuals across multiple ancestries.
38	12	111973358	rs597808	Systolic blood pressure x alcohol consumption interaction (2df test)	ATXN2	29912962	Novel genetic associations for blood pressure identified via gene-alcohol interaction in up to 570K individuals across multiple ancestries.
38	12	111973358	rs597808	Hypothyroidism	ATXN2	30367059	Genome-wide analyses identify a role for SLC17A4 and AADAT in thyroid hormone regulation.
38	12	111973358	rs597808	Mean corpuscular hemoglobin	ATXN2	30595370	Leveraging Polygenic Functional Enrichment to Improve GWAS Power.
38	12	111973358	rs597808	Waist-hip ratio	ATXN2	30595370	Leveraging Polygenic Functional Enrichment to Improve GWAS Power.
38	12	111973358	rs597808	Smoking status (ever vs never smokers)	ATXN2	30643258	Genome-wide association analyses of risk tolerance and risky behaviors in over 1 million individuals identify hundreds of loci and shared genetic influences.
38	12	111974823	rs619010	Platelet count	ATXN2	29403010	Genetic analysis of quantitative traits in the Japanese population links cell types to complex human diseases.
38	12	111976776	rs648997	Reaction time	ATXN2	29844566	Study of 300,486 individuals identifies 148 independent genetic loci influencing general cognitive function.
38	12	112007756	rs653178	Celiac disease	ATXN2	18311140	Newly identified genetic risk variants for celiac disease related to the immune response.
38	12	112007756	rs653178	Diastolic blood pressure	ATXN2	19430483	Genome-wide association study identifies eight loci associated with blood pressure.
38	12	112007756	rs653178	Celiac disease	ATXN2	20190752	Multiple common variants for celiac disease influencing immune gene expression.
38	12	112007756	rs653178	Chronic kidney disease	ATXN2	20383146	New loci associated with kidney function and chronic kidney disease.
38	12	112007756	rs653178	Celiac disease or Rheumatoid arthritis	ATXN2	21383967	Meta-analysis of genome-wide association studies in celiac disease and rheumatoid arthritis identifies fourteen non-HLA shared loci.
38	12	112007756	rs653178	Blood pressure	ATXN2	21909110	Genome-wide association study identifies six new loci influencing pulse pressure and mean arterial pressure.
38	12	112007756	rs653178	Urate levels	ATXN2	23263486	Genome-wide association analyses identify 18 new loci associated with serum urate concentrations.
38	12	112007756	rs653178	Thyroid peroxidase antibody levels	ATXN2	24586183	Identification of novel genetic Loci associated with thyroid peroxidase antibodies and clinical thyroid disease.
38	12	112007756	rs653178	Thyroid peroxidase antibody positivity	ATXN2	24586183	Identification of novel genetic Loci associated with thyroid peroxidase antibodies and clinical thyroid disease.
38	12	112007756	rs653178	Peripheral artery disease	ATXN2	25009551	The ATXN2-SH2B3 locus is associated with peripheral arterial disease: an electronic medical record-based genome-wide association study.
38	12	112007756	rs653178	Inflammatory bowel disease	ATXN2	26192919	Association analyses identify 38 susceptibility loci for inflammatory bowel disease and highlight shared genetic risk across populations.
38	12	112007756	rs653178	Myocardial infarction	ATXN2	26343387	A comprehensive 1,000 Genomes-based genome-wide association meta-analysis of coronary artery disease.
38	12	112007756	rs653178	Diastolic blood pressure	ATXN2	26390057	Trans-ancestry genome-wide association study identifies 12 genetic loci influencing blood pressure and implicates a role for DNA methylation.
38	12	112007756	rs653178	Diastolic blood pressure	ATXN2	26390057	Trans-ancestry genome-wide association study identifies 12 genetic loci influencing blood pressure and implicates a role for DNA methylation.
38	12	112007756	rs653178	Crohn's disease	ATXN2	28067908	Genome-wide association study implicates immune activation of multiple integrin genes in inflammatory bowel disease.
38	12	112007756	rs653178	Inflammatory bowel disease	ATXN2	28067908	Genome-wide association study implicates immune activation of multiple integrin genes in inflammatory bowel disease.
38	12	112007756	rs653178	Eosinophil counts	ATXN2	27863252	The Allelic Landscape of Human Blood Cell Trait Variation and Links to Common Complex Disease.
38	12	112007756	rs653178	Eosinophil percentage of granulocytes	ATXN2	27863252	The Allelic Landscape of Human Blood Cell Trait Variation and Links to Common Complex Disease.
38	12	112007756	rs653178	Eosinophil percentage of white cells	ATXN2	27863252	The Allelic Landscape of Human Blood Cell Trait Variation and Links to Common Complex Disease.
38	12	112007756	rs653178	Monocyte count	ATXN2	27863252	The Allelic Landscape of Human Blood Cell Trait Variation and Links to Common Complex Disease.
38	12	112007756	rs653178	Neutrophil percentage of granulocytes	ATXN2	27863252	The Allelic Landscape of Human Blood Cell Trait Variation and Links to Common Complex Disease.
38	12	112007756	rs653178	Sum eosinophil basophil counts	ATXN2	27863252	The Allelic Landscape of Human Blood Cell Trait Variation and Links to Common Complex Disease.
38	12	112007756	rs653178	Alopecia areata	ATXN2	25608926	Genome-wide meta-analysis in alopecia areata resolves HLA associations and reveals two new susceptibility loci.
38	12	112007756	rs653178	Tonsillectomy	ATXN2	28928442	Genome-wide association and HLA region fine-mapping studies identify susceptibility loci for multiple common infections.
38	12	112007756	rs653178	Type 1 diabetes	ATXN2	25751624	Fine mapping of type 1 diabetes susceptibility loci and evidence for colocalization of causal variants with lymphoid gene enhancers.
38	12	112007756	rs653178	Sarcoidosis	ATXN2	26051272	Identification of Immune-Relevant Factors Conferring Sarcoidosis Genetic Risk.
38	12	112007756	rs653178	Systemic lupus erythematosus	ATXN2	28714469	Transancestral mapping and genetic load in systemic lupus erythematosus.
38	12	112007756	rs653178	Mean arterial pressure	ATXN2	27618448	Meta-analysis identifies common and rare variants influencing blood pressure and overlapping with metabolic trait loci.
38	12	112007756	rs653178	LDL cholesterol	ATXN2	30275531	Genetics of blood lipids among ~300,000 multi-ethnic participants of the Million Veteran Program.
38	12	112007756	rs653178	Total cholesterol levels	ATXN2	30275531	Genetics of blood lipids among ~300,000 multi-ethnic participants of the Million Veteran Program.
38	12	112007756	rs653178	Eczema	ATXN2	30595370	Leveraging Polygenic Functional Enrichment to Improve GWAS Power.
38	12	112013944	rs61941262	Plateletcrit	ATXN2	27863252	The Allelic Landscape of Human Blood Cell Trait Variation and Links to Common Complex Disease.
38	12	112023067	rs11065961	Platelet distribution width	ATXN2	27863252	The Allelic Landscape of Human Blood Cell Trait Variation and Links to Common Complex Disease.
38	12	112059557	rs11065979	Cancer (pleiotropy)	ATXN2-AS - BRAP	27197191	Cross-Cancer Genome-Wide Analysis of Lung, Ovary, Breast, Prostate, and Colorectal Cancer Reveals Novel Pleiotropic Associations.
38	12	112059557	rs11065979	Psoriasis	ATXN2-AS - BRAP	28537254	Large scale meta-analysis characterizes genetic architecture for common psoriasis associated variants.
38	12	112059557	rs11065979	White blood cell count (basophil)	ATXN2-AS - BRAP	27863252	The Allelic Landscape of Human Blood Cell Trait Variation and Links to Common Complex Disease.
38	12	112059557	rs11065979	Primary biliary cirrhosis	ATXN2-AS - BRAP	22961000	Dense fine-mapping study identifies new susceptibility loci for primary biliary cirrhosis.
38	12	112059557	rs11065979	Blood protein levels	ATXN2-AS - BRAP	29875488	Genomic atlas of the human plasma proteome.
38	12	112059557	rs11065979	Diastolic blood pressure x alcohol consumption (light vs heavy) interaction (2df test)	ATXN2-AS - BRAP	29912962	Novel genetic associations for blood pressure identified via gene-alcohol interaction in up to 570K individuals across multiple ancestries.
38	12	112059557	rs11065979	Diastolic blood pressure x alcohol consumption interaction (2df test)	ATXN2-AS - BRAP	29912962	Novel genetic associations for blood pressure identified via gene-alcohol interaction in up to 570K individuals across multiple ancestries.
38	12	112059557	rs11065979	Mean arterial pressure x alcohol consumption (light vs heavy) interaction (2df test)	ATXN2-AS - BRAP	29912962	Novel genetic associations for blood pressure identified via gene-alcohol interaction in up to 570K individuals across multiple ancestries.
38	12	112059557	rs11065979	Mean arterial pressure x alcohol consumption interaction (2df test)	ATXN2-AS - BRAP	29912962	Novel genetic associations for blood pressure identified via gene-alcohol interaction in up to 570K individuals across multiple ancestries.
38	12	112059557	rs11065979	Mean arterial pressure x alcohol consumption interaction (2df test)	ATXN2-AS - BRAP	29912962	Novel genetic associations for blood pressure identified via gene-alcohol interaction in up to 570K individuals across multiple ancestries.
38	12	112059557	rs11065979	Intraocular pressure	ATXN2-AS - BRAP	30054594	Genome-wide association study of intraocular pressure uncovers new pathways to glaucoma.
38	12	112059557	rs11065979	Systolic blood pressure x alcohol consumption interaction (2df test)	ATXN2-AS - BRAP	29912962	Novel genetic associations for blood pressure identified via gene-alcohol interaction in up to 570K individuals across multiple ancestries.
38	12	112059557	rs11065979	Parental longevity (combined parental attained age, Martingale residuals)	ATXN2-AS - BRAP	29227965	Human longevity: 25 genetic loci associated in 389,166 UK biobank participants.
38	12	112059557	rs11065979	Diastolic blood pressure	ATXN2-AS - BRAP	27736895	Variant Discovery and Fine Mapping of Genetic Loci Associated with Blood Pressure Traits in Hispanics and African Americans.
38	12	112072424	rs11065987	Hematocrit	ATXN2-AS - BRAP	19862010	Multiple loci influence erythrocyte phenotypes in the CHARGE Consortium.
38	12	112072424	rs11065987	Hemoglobin	ATXN2-AS - BRAP	19862010	Multiple loci influence erythrocyte phenotypes in the CHARGE Consortium.
38	12	112072424	rs11065987	Cholesterol, total	ATXN2-AS - BRAP	20686565	Biological, clinical and population relevance of 95 loci for blood lipids.
38	12	112072424	rs11065987	LDL cholesterol	ATXN2-AS - BRAP	20686565	Biological, clinical and population relevance of 95 loci for blood lipids.
38	12	112072424	rs11065987	Tetralogy of Fallot	ATXN2-AS - BRAP	23297363	Genome-wide association study identifies loci on 12q24 and 13q32 associated with tetralogy of Fallot.
38	12	112072424	rs11065987	Cholesterol, total	ATXN2-AS - BRAP	24097068	Discovery and refinement of loci associated with lipid levels.
38	12	112072424	rs11065987	LDL cholesterol	ATXN2-AS - BRAP	24097068	Discovery and refinement of loci associated with lipid levels.
38	12	112072424	rs11065987	Coronary artery disease or ischemic stroke	ATXN2-AS - BRAP	24262325	Shared genetic susceptibility to ischemic stroke and coronary artery disease: a genome-wide analysis of common variants.
38	12	112072424	rs11065987	Coronary artery disease or large artery stroke	ATXN2-AS - BRAP	24262325	Shared genetic susceptibility to ischemic stroke and coronary artery disease: a genome-wide analysis of common variants.
38	12	112072424	rs11065987	Body mass index	ATXN2-AS - BRAP	25673413	Genetic studies of body mass index yield new insights for obesity biology.
38	12	112072424	rs11065987	Body mass index	ATXN2-AS - BRAP	25673413	Genetic studies of body mass index yield new insights for obesity biology.
38	12	112072424	rs11065987	Primary biliary cholangitis	ATXN2-AS - BRAP	26394269	International genome-wide meta-analysis identifies new primary biliary cirrhosis risk loci and targetable pathogenic pathways.
38	12	112072424	rs11065987	Hematocrit	ATXN2-AS - BRAP	28017375	Genome-wide Trans-ethnic Meta-analysis Identifies Seven Genetic Loci Influencing Erythrocyte Traits and a Role for RBPMS in Erythropoiesis.
38	12	112072424	rs11065987	Body mass index	ATXN2-AS - BRAP	26426971	The Influence of Age and Sex on Genetic Associations with Adult Body Size and Shape: A Large-Scale Genome-Wide Interaction Study.
38	12	112072424	rs11065987	Body mass index	ATXN2-AS - BRAP	30108127	A Large Multi-ethnic Genome-Wide Association Study of Adult Body Mass Index Identifies Novel Loci.
38	12	112072424	rs11065987	High density lipoprotein cholesterol levels	ATXN2-AS - BRAP	29507422	A large electronic-health-record-based genome-wide study of serum lipids.
38	12	112072424	rs11065987	High density lipoprotein cholesterol levels	ATXN2-AS - BRAP	29507422	A large electronic-health-record-based genome-wide study of serum lipids.
38	12	112072424	rs11065987	Low density lipoprotein cholesterol levels	ATXN2-AS - BRAP	29507422	A large electronic-health-record-based genome-wide study of serum lipids.
38	12	112072424	rs11065987	Low density lipoprotein cholesterol levels	ATXN2-AS - BRAP	29507422	A large electronic-health-record-based genome-wide study of serum lipids.
38	12	112072424	rs11065987	Total cholesterol levels	ATXN2-AS - BRAP	29507422	A large electronic-health-record-based genome-wide study of serum lipids.
38	12	112072424	rs11065987	Total cholesterol levels	ATXN2-AS - BRAP	29507422	A large electronic-health-record-based genome-wide study of serum lipids.
38	12	112096215	rs10744775	C-reactive protein levels or LDL-cholesterol levels (pleiotropy)	BRAP	27286809	Bivariate genome-wide association study identifies novel pleiotropic loci for lipids and inflammation.
38	12	112118576	rs847895	Reaction time	BRAP	29844566	Study of 300,486 individuals identifies 148 independent genetic loci influencing general cognitive function.
38	12	112179471	rs4766897	Fibrinogen levels	ACAD10	28107422	Comparison of HapMap and 1000 Genomes Reference Panels in a Large-Scale Genome-Wide Association Study.
38	12	112190438	rs6490294	Mean platelet volume	ACAD10	22423221	A meta-analysis and genome-wide association study of platelet count and mean platelet volume in african americans.
38	12	112200150	rs2013002	Diastolic blood pressure x alcohol consumption (light vs heavy) interaction (2df test)	AC002996.1	29912962	Novel genetic associations for blood pressure identified via gene-alcohol interaction in up to 570K individuals across multiple ancestries.
38	12	112200150	rs2013002	Diastolic blood pressure x alcohol consumption interaction (2df test)	AC002996.1	29912962	Novel genetic associations for blood pressure identified via gene-alcohol interaction in up to 570K individuals across multiple ancestries.
38	12	112200150	rs2013002	Mean arterial pressure x alcohol consumption interaction (2df test)	AC002996.1	29912962	Novel genetic associations for blood pressure identified via gene-alcohol interaction in up to 570K individuals across multiple ancestries.
38	12	112200150	rs2013002	Mean arterial pressure x alcohol consumption interaction (2df test)	AC002996.1	29912962	Novel genetic associations for blood pressure identified via gene-alcohol interaction in up to 570K individuals across multiple ancestries.
38	12	112200150	rs2013002	Systolic blood pressure x alcohol consumption interaction (2df test)	AC002996.1	29912962	Novel genetic associations for blood pressure identified via gene-alcohol interaction in up to 570K individuals across multiple ancestries.
38	12	112211833	rs2238151	Stroke (ischemic)	ALDH2, AC002996.1	23041239	Genetic risk factors for ischaemic stroke and its subtypes (the METASTROKE collaboration): a meta-analysis of genome-wide association studies.
38	12	112211833	rs2238151	Mean arterial pressure	ALDH2, AC002996.1	27618448	Meta-analysis identifies common and rare variants influencing blood pressure and overlapping with metabolic trait loci.
38	12	112233018	rs10744777	Ischemic stroke	ALDH2	26708676	Loci associated with ischaemic stroke and its subtypes (SiGN): a genome-wide association study.
38	12	112233018	rs10744777	Ischemic stroke (small artery occlusion)	ALDH2	26708676	Loci associated with ischaemic stroke and its subtypes (SiGN): a genome-wide association study.
38	12	112256042	rs9971942	Reaction time	ALDH2 - MAPKAPK5-AS1	29844566	Study of 300,486 individuals identifies 148 independent genetic loci influencing general cognitive function.
38	12	112273499	rs11513729	Ischemic stroke	ALDH2 - MAPKAPK5-AS1	27997041	Genetic variation at 16q24.2 is associated with small vessel stroke.
38	12	112273499	rs11513729	Tonsillectomy	ALDH2 - MAPKAPK5-AS1	28928442	Genome-wide association and HLA region fine-mapping studies identify susceptibility loci for multiple common infections.
38	12	112273499	rs11513729	Diastolic blood pressure x alcohol consumption interaction (2df test)	ALDH2 - MAPKAPK5-AS1	29912962	Novel genetic associations for blood pressure identified via gene-alcohol interaction in up to 570K individuals across multiple ancestries.
38	12	112273499	rs11513729	Mean arterial pressure x alcohol consumption interaction (2df test)	ALDH2 - MAPKAPK5-AS1	29912962	Novel genetic associations for blood pressure identified via gene-alcohol interaction in up to 570K individuals across multiple ancestries.
38	12	112273499	rs11513729	Systolic blood pressure x alcohol consumption interaction (2df test)	ALDH2 - MAPKAPK5-AS1	29912962	Novel genetic associations for blood pressure identified via gene-alcohol interaction in up to 570K individuals across multiple ancestries.
38	12	112273499	rs11513729	Parental longevity (combined parental attained age, Martingale residuals)	ALDH2 - MAPKAPK5-AS1	29227965	Human longevity: 25 genetic loci associated in 389,166 UK biobank participants.
38	12	112354531	rs7294902	Mean arterial pressure	MAPKAPK5 - ADAM1B	27618448	Meta-analysis identifies common and rare variants influencing blood pressure and overlapping with metabolic trait loci.
38	12	112463296	rs4767293	Systolic blood pressure x alcohol consumption interaction (2df test)	ERP29 - NAA25	29912962	Novel genetic associations for blood pressure identified via gene-alcohol interaction in up to 570K individuals across multiple ancestries.
38	12	112486818	rs17696736	Type 1 diabetes	NAA25	17554260	Robust associations of four new chromosome regions from genome-wide analyses of type 1 diabetes.
38	12	112486818	rs17696736	Type 1 diabetes	NAA25	17554300	Genome-wide association study of 14,000 cases of seven common diseases and 3,000 shared controls.
38	12	112486818	rs17696736	Type 1 diabetes	NAA25	18978792	Meta-analysis of genome-wide association study data identifies additional type 1 diabetes risk loci.
38	12	112486818	rs17696736	Ischemic stroke	NAA25	24262325	Shared genetic susceptibility to ischemic stroke and coronary artery disease: a genome-wide analysis of common variants.
38	12	112486818	rs17696736	Diastolic blood pressure x alcohol consumption interaction (2df test)	NAA25	29912962	Novel genetic associations for blood pressure identified via gene-alcohol interaction in up to 570K individuals across multiple ancestries.
38	12	112486818	rs17696736	Diastolic blood pressure x alcohol consumption interaction (2df test)	NAA25	29912962	Novel genetic associations for blood pressure identified via gene-alcohol interaction in up to 570K individuals across multiple ancestries.
38	12	112486818	rs17696736	Mean arterial pressure x alcohol consumption interaction (2df test)	NAA25	29912962	Novel genetic associations for blood pressure identified via gene-alcohol interaction in up to 570K individuals across multiple ancestries.
38	12	112486818	rs17696736	Mean arterial pressure	NAA25	27618448	Meta-analysis identifies common and rare variants influencing blood pressure and overlapping with metabolic trait loci.
38	12	112486818	rs17696736	Systolic blood pressure x alcohol consumption interaction (2df test)	NAA25	29912962	Novel genetic associations for blood pressure identified via gene-alcohol interaction in up to 570K individuals across multiple ancestries.
38	12	112486818	rs17696736	Parental longevity (combined parental attained age, Martingale residuals)	NAA25	29227965	Human longevity: 25 genetic loci associated in 389,166 UK biobank participants.
38	12	112486818	rs17696736	High density lipoprotein cholesterol levels	NAA25	29507422	A large electronic-health-record-based genome-wide study of serum lipids.
38	12	112486818	rs17696736	High density lipoprotein cholesterol levels	NAA25	29507422	A large electronic-health-record-based genome-wide study of serum lipids.
38	12	112486818	rs17696736	Low density lipoprotein cholesterol levels	NAA25	29507422	A large electronic-health-record-based genome-wide study of serum lipids.
38	12	112486818	rs17696736	Low density lipoprotein cholesterol levels	NAA25	29507422	A large electronic-health-record-based genome-wide study of serum lipids.
38	12	112486818	rs17696736	Total cholesterol levels	NAA25	29507422	A large electronic-health-record-based genome-wide study of serum lipids.
38	12	112486818	rs17696736	Total cholesterol levels	NAA25	29507422	A large electronic-health-record-based genome-wide study of serum lipids.
38	12	112501766	rs7978068	Reaction time	AC073575.1, NAA25	29844566	Study of 300,486 individuals identifies 148 independent genetic loci influencing general cognitive function.
38	12	112510404	rs7298532	Morning person	NAA25	30595370	Leveraging Polygenic Functional Enrichment to Improve GWAS Power.
38	12	112510404	rs7298532	Chronotype	NAA25	30696823	Genome-wide association analyses of chronotype in 697,828 individuals provides insights into circadian rhythms.
38	12	112591686	rs17630235	Body mass index	TRAFD1 - HECTD4	25673413	Genetic studies of body mass index yield new insights for obesity biology.
38	12	112591686	rs17630235	Body mass index	TRAFD1 - HECTD4	25673413	Genetic studies of body mass index yield new insights for obesity biology.
38	12	112591686	rs17630235	Tonsillectomy	TRAFD1 - HECTD4	28928442	Genome-wide association and HLA region fine-mapping studies identify susceptibility loci for multiple common infections.
38	12	112591686	rs17630235	Systemic lupus erythematosus	TRAFD1 - HECTD4	28714469	Transancestral mapping and genetic load in systemic lupus erythematosus.
38	12	112591686	rs17630235	Body mass index	TRAFD1 - HECTD4	26426971	The Influence of Age and Sex on Genetic Associations with Adult Body Size and Shape: A Large-Scale Genome-Wide Interaction Study.
38	12	112591686	rs17630235	Body mass index	TRAFD1 - HECTD4	30108127	A Large Multi-ethnic Genome-Wide Association Study of Adult Body Mass Index Identifies Novel Loci.
38	12	112591686	rs17630235	Parental longevity (combined parental attained age, Martingale residuals)	TRAFD1 - HECTD4	29227965	Human longevity: 25 genetic loci associated in 389,166 UK biobank participants.
38	12	112591686	rs17630235	Diastolic blood pressure	TRAFD1 - HECTD4	27841878	Genome-wide association analyses using electronic health records identify new loci influencing blood pressure variation.
38	12	112591686	rs17630235	Diastolic blood pressure	TRAFD1 - HECTD4	27841878	Genome-wide association analyses using electronic health records identify new loci influencing blood pressure variation.
38	12	112591686	rs17630235	Diastolic blood pressure	TRAFD1 - HECTD4	27841878	Genome-wide association analyses using electronic health records identify new loci influencing blood pressure variation.
38	12	112591686	rs17630235	Diastolic blood pressure	TRAFD1 - HECTD4	27841878	Genome-wide association analyses using electronic health records identify new loci influencing blood pressure variation.
38	12	112591686	rs17630235	Systolic blood pressure	TRAFD1 - HECTD4	27841878	Genome-wide association analyses using electronic health records identify new loci influencing blood pressure variation.
38	12	112610714	rs11066188	Diastolic blood pressure	HECTD4	27736895	Variant Discovery and Fine Mapping of Genetic Loci Associated with Blood Pressure Traits in Hispanics and African Americans.
38	12	112618346	rs77215829	Smoking initiation (ever regular vs never regular)	HECTD4	30643251	Association studies of up to 1.2 million individuals yield new insights into the genetic etiology of tobacco and alcohol use.
38	12	112618346	rs77215829	Smoking initiation (ever regular vs never regular) (MTAG)	HECTD4	30643251	Association studies of up to 1.2 million individuals yield new insights into the genetic etiology of tobacco and alcohol use.
38	12	112661263	rs7956202	Reaction time	HECTD4	29844566	Study of 300,486 individuals identifies 148 independent genetic loci influencing general cognitive function.
38	12	112667675	rs1005902	Mean arterial pressure	HECTD4	27618448	Meta-analysis identifies common and rare variants influencing blood pressure and overlapping with metabolic trait loci.
38	12	112684221	rs7953257	Interferon gamma-induced protein 10 levels	HECTD4	27989323	Genome-wide Association Study Identifies 27 Loci Influencing Concentrations of Circulating Cytokines and Growth Factors.
38	12	112684221	rs7953257	Diastolic blood pressure x alcohol consumption (light vs heavy) interaction (2df test)	HECTD4	29912962	Novel genetic associations for blood pressure identified via gene-alcohol interaction in up to 570K individuals across multiple ancestries.
38	12	112684221	rs7953257	Diastolic blood pressure x alcohol consumption interaction (2df test)	HECTD4	29912962	Novel genetic associations for blood pressure identified via gene-alcohol interaction in up to 570K individuals across multiple ancestries.
38	12	112684221	rs7953257	Diastolic blood pressure x alcohol consumption interaction (2df test)	HECTD4	29912962	Novel genetic associations for blood pressure identified via gene-alcohol interaction in up to 570K individuals across multiple ancestries.
38	12	112684221	rs7953257	Mean arterial pressure x alcohol consumption interaction (2df test)	HECTD4	29912962	Novel genetic associations for blood pressure identified via gene-alcohol interaction in up to 570K individuals across multiple ancestries.
38	12	112684221	rs7953257	Mean arterial pressure x alcohol consumption interaction (2df test)	HECTD4	29912962	Novel genetic associations for blood pressure identified via gene-alcohol interaction in up to 570K individuals across multiple ancestries.
38	12	112684221	rs7953257	Systolic blood pressure x alcohol consumption interaction (2df test)	HECTD4	29912962	Novel genetic associations for blood pressure identified via gene-alcohol interaction in up to 570K individuals across multiple ancestries.
38	12	112699540	rs2285810	C-reactive protein levels or LDL-cholesterol levels (pleiotropy)	HECTD4	27286809	Bivariate genome-wide association study identifies novel pleiotropic loci for lipids and inflammation.
38	12	112771063	rs10850031	Reaction time	HECTD4	29844566	Study of 300,486 individuals identifies 148 independent genetic loci influencing general cognitive function.
38	12	112817521	rs10850034	Interferon gamma-induced protein 10 levels	HECTD4	27989323	Genome-wide Association Study Identifies 27 Loci Influencing Concentrations of Circulating Cytokines and Growth Factors.
38	12	112840766	rs11066283	Tonsillectomy	HECTD4 - RPL6	28928442	Genome-wide association and HLA region fine-mapping studies identify susceptibility loci for multiple common infections.
38	12	112842275	rs11066284	Blond vs. brown/black hair color	HECTD4 - RPL6	30531825	Genome-wide study of hair colour in UK Biobank explains most of the SNP heritability.
38	12	112871372	rs11066301	Hematological parameters	PTPN11	19820697	A genome-wide meta-analysis identifies 22 loci associated with eight hematological parameters in the HaemGen consortium.
38	12	112871372	rs11066301	Mean arterial pressure	PTPN11	27618448	Meta-analysis identifies common and rare variants influencing blood pressure and overlapping with metabolic trait loci.
38	12	112871372	rs11066301	Systemic seropositive rheumatic diseases (Systemic sclerosis or systemic lupus erythematosus or rheumatoid arthritis or idiopathic inflammatory myopathies)	PTPN11	30573655	Genome-wide meta-analysis reveals shared new loci in systemic seropositive rheumatic diseases.
38	12	112883476	rs11066309	Parental longevity (combined parental attained age, Martingale residuals)	PTPN11	29227965	Human longevity: 25 genetic loci associated in 389,166 UK biobank participants.
38	12	112906415	rs11066320	Reaction time	PTPN11	29844566	Study of 300,486 individuals identifies 148 independent genetic loci influencing general cognitive function.
38	12	112906415	rs11066320	Systolic blood pressure	PTPN11	30578418	Trans-ethnic association study of blood pressure determinants in over 750,000 individuals.
38	12	112928451	rs7978851	Reaction time	PTPN11	29844566	Study of 300,486 individuals identifies 148 independent genetic loci influencing general cognitive function.
38	12	113007602	rs7974266	Diastolic blood pressure x smoking status (current vs non-current) interaction (2df test)	PTPN11 - RPH3A	29455858	A Large-Scale Multi-ancestry Genome-wide Study Accounting for Smoking Behavior Identifies Multiple Significant Loci for Blood Pressure.
38	12	113007602	rs7974266	Diastolic blood pressure x smoking status (current vs non-current) interaction (2df test)	PTPN11 - RPH3A	29455858	A Large-Scale Multi-ancestry Genome-wide Study Accounting for Smoking Behavior Identifies Multiple Significant Loci for Blood Pressure.
38	12	113007602	rs7974266	Diastolic blood pressure x smoking status (ever vs never) interaction (2df test)	PTPN11 - RPH3A	29455858	A Large-Scale Multi-ancestry Genome-wide Study Accounting for Smoking Behavior Identifies Multiple Significant Loci for Blood Pressure.
38	12	113007602	rs7974266	Diastolic blood pressure x smoking status (ever vs never) interaction (2df test)	PTPN11 - RPH3A	29455858	A Large-Scale Multi-ancestry Genome-wide Study Accounting for Smoking Behavior Identifies Multiple Significant Loci for Blood Pressure.
38	12	113007602	rs7974266	Systolic blood pressure x smoking status (current vs non-current) interaction (2df test)	PTPN11 - RPH3A	29455858	A Large-Scale Multi-ancestry Genome-wide Study Accounting for Smoking Behavior Identifies Multiple Significant Loci for Blood Pressure.
38	12	113007602	rs7974266	Systolic blood pressure x smoking status (current vs non-current) interaction (2df test)	PTPN11 - RPH3A	29455858	A Large-Scale Multi-ancestry Genome-wide Study Accounting for Smoking Behavior Identifies Multiple Significant Loci for Blood Pressure.
38	12	113007602	rs7974266	Systolic blood pressure x smoking status (ever vs never) interaction (2df test)	PTPN11 - RPH3A	29455858	A Large-Scale Multi-ancestry Genome-wide Study Accounting for Smoking Behavior Identifies Multiple Significant Loci for Blood Pressure.
38	12	113007602	rs7974266	Systolic blood pressure x smoking status (ever vs never) interaction (2df test)	PTPN11 - RPH3A	29455858	A Large-Scale Multi-ancestry Genome-wide Study Accounting for Smoking Behavior Identifies Multiple Significant Loci for Blood Pressure.
39	12	114420270	rs11066861	Body mass index	RBM19 - AC010183.1	29615537	Strong impact of natural-selection-free heterogeneity in genetics of age-related phenotypes.
39	12	114446456	rs76406609	Body mass index	RBM19 - AC010183.1	30595370	Leveraging Polygenic Functional Enrichment to Improve GWAS Power.
39	12	114549194	rs1075177	Smoking status	AC010183.2	30595370	Leveraging Polygenic Functional Enrichment to Improve GWAS Power.
39	12	114602860	rs11066971	Smoking status (ever vs never smokers)	AC010183.2 - LINC02459	30643258	Genome-wide association analyses of risk tolerance and risky behaviors in over 1 million individuals identify hundreds of loci and shared genetic influences.
40	15	47502351	rs12914084	Neuroticism	SEMA6D	30643256	Multivariate genome-wide analyses of the well-being spectrum.
40	15	47503469	rs12903078	Neurociticism	SEMA6D	29500382	Item-level analyses reveal genetic heterogeneity in neuroticism.
40	15	47504742	rs12442330	Neuroticism	SEMA6D	29942085	Meta-analysis of genome-wide association studies for neuroticism in 449,484 individuals identifies novel genetic loci and pathways.
40	15	47513253	rs6493265	Educational attainment (years of education)	SEMA6D	30038396	Gene discovery and polygenic prediction from a genome-wide association study of educational attainment in 1.1 million individuals.
40	15	47515395	rs2860049	Educational attainment (MTAG)	SEMA6D	30038396	Gene discovery and polygenic prediction from a genome-wide association study of educational attainment in 1.1 million individuals.
40	15	47518372	rs11853760	Educational attainment (years of education)	SEMA6D	30038396	Gene discovery and polygenic prediction from a genome-wide association study of educational attainment in 1.1 million individuals.
40	15	47518807	rs1563245	Neuroticism	SEMA6D	29255261	Association analysis in over 329,000 individuals identifies 116 independent variants influencing neuroticism.
40	15	47518807	rs1563245	Neuroticism	SEMA6D	30595370	Leveraging Polygenic Functional Enrichment to Improve GWAS Power.
40	15	47518807	rs1563245	Well-being spectrum (multivariate analysis)	SEMA6D	30643256	Multivariate genome-wide analyses of the well-being spectrum.
40	15	47518807	rs1563245	General factor of neuroticism	SEMA6D	30867560	Genetic contributions to two special factors of neuroticism are associated with affluence, higher intelligence, better health, and longer life.
40	15	47577451	rs66759488	Lung cancer	SEMA6D	28604730	Large-scale association analysis identifies new lung cancer susceptibility loci and heterogeneity in genetic susceptibility across histological subtypes.
40	15	47579004	rs1378214	Educational attainment (years of education)	SEMA6D	27225129	Genome-wide association study identifies 74 loci associated with educational attainment.
40	15	47613593	rs6493271	Educational attainment (years of education)	SEMA6D	27225129	Genome-wide association study identifies 74 loci associated with educational attainment.
40	15	47642886	rs1486900	Smoking status (ever vs never smokers)	SEMA6D	30643258	Genome-wide association analyses of risk tolerance and risky behaviors in over 1 million individuals identify hundreds of loci and shared genetic influences.
40	15	47643795	rs557899	Smoking initiation	SEMA6D	30617275	Meta-analysis of up to 622,409 individuals identifies 40 novel smoking behaviour associated genetic loci.
40	15	47647755	rs591143	Smoking cessation	SEMA6D	30643251	Association studies of up to 1.2 million individuals yield new insights into the genetic etiology of tobacco and alcohol use.
40	15	47647755	rs591143	Smoking cessation (MTAG)	SEMA6D	30643251	Association studies of up to 1.2 million individuals yield new insights into the genetic etiology of tobacco and alcohol use.
40	15	47660194	rs74011415	Parental longevity (combined parental attained age, Martingale residuals)	SEMA6D, AC023905.1	29227965	Human longevity: 25 genetic loci associated in 389,166 UK biobank participants.
40	15	47660194	rs74011415	Parental longevity (father's attained age)	SEMA6D, AC023905.1	29227965	Human longevity: 25 genetic loci associated in 389,166 UK biobank participants.
40	15	47675655	rs12910916	Educational attainment (MTAG)	SEMA6D, AC023905.1	30038396	Gene discovery and polygenic prediction from a genome-wide association study of educational attainment in 1.1 million individuals.
40	15	47675655	rs12910916	Highest math class taken (MTAG)	SEMA6D, AC023905.1	30038396	Gene discovery and polygenic prediction from a genome-wide association study of educational attainment in 1.1 million individuals.
40	15	47675655	rs12910916	Smoking status	SEMA6D, AC023905.1	30595370	Leveraging Polygenic Functional Enrichment to Improve GWAS Power.
40	15	47676579	rs6493275	Educational attainment (years of education)	SEMA6D, AC023905.1	30038396	Gene discovery and polygenic prediction from a genome-wide association study of educational attainment in 1.1 million individuals.
40	15	47680801	rs34794623	Smoking initiation (ever regular vs never regular) (MTAG)	SEMA6D, AC023905.1	30643251	Association studies of up to 1.2 million individuals yield new insights into the genetic etiology of tobacco and alcohol use.
40	15	47681703	rs281288	Positive affect	AC023905.1, SEMA6D	27089181	Genetic variants associated with subjective well-being, depressive symptoms, and neuroticism identified through genome-wide analyses.
40	15	47684936	rs34488670	Number of sexual partners	SEMA6D, AC023905.1	30643258	Genome-wide association analyses of risk tolerance and risky behaviors in over 1 million individuals identify hundreds of loci and shared genetic influences.
40	15	47684936	rs34488670	Risk-taking tendency (4-domain principal component model)	SEMA6D, AC023905.1	30643258	Genome-wide association analyses of risk tolerance and risky behaviors in over 1 million individuals identify hundreds of loci and shared genetic influences.
40	15	47684936	rs34488670	Depression	SEMA6D, AC023905.1	30718901	Genome-wide meta-analysis of depression identifies 102 independent variants and highlights the importance of the prefrontal brain regions.
40	15	47684936	rs34488670	Age of smoking initiation (MTAG)	SEMA6D, AC023905.1	30643251	Association studies of up to 1.2 million individuals yield new insights into the genetic etiology of tobacco and alcohol use.
40	15	47685010	rs281296	Smoking initiation (ever regular vs never regular)	AC023905.1, SEMA6D	30643251	Association studies of up to 1.2 million individuals yield new insights into the genetic etiology of tobacco and alcohol use.
40	15	47685059	rs1025143	Alcohol consumption (drinks per week) (MTAG)	AC023905.1, SEMA6D	30643251	Association studies of up to 1.2 million individuals yield new insights into the genetic etiology of tobacco and alcohol use.
40	15	47686662	rs281302	Educational attainment (years of education)	AC023905.1, SEMA6D	27225129	Genome-wide association study identifies 74 loci associated with educational attainment.
40	15	47686662	rs281302	Cognitive ability (MTAG)	AC023905.1, SEMA6D	29186694	Large-Scale Cognitive GWAS Meta-Analysis Reveals Tissue-Specific Neural Expression and Potential Nootropic Drug Targets.
40	15	47692654	rs117319730	Depression	SEMA6D	29942085	Meta-analysis of genome-wide association studies for neuroticism in 449,484 individuals identifies novel genetic loci and pathways.
40	15	47708406	rs16959433	Reaction time	SEMA6D	29844566	Study of 300,486 individuals identifies 148 independent genetic loci influencing general cognitive function.
40	15	47717163	rs72733826	Depression	SEMA6D	29942085	Meta-analysis of genome-wide association studies for neuroticism in 449,484 individuals identifies novel genetic loci and pathways.
40	15	47730870	rs8039398	Attention deficit hyperactivity disorder	SEMA6D	29325848	A Genetic Investigation of Sex Bias in the Prevalence of Attention-Deficit/Hyperactivity Disorder.
40	15	47730870	rs8039398	Attention deficit hyperactivity disorder or cannabis use	SEMA6D	30610198	Attention-deficit/hyperactivity disorder and lifetime cannabis use: genetic overlap and causality.
40	15	47731245	rs406196	White blood cell count	SEMA6D	30595370	Leveraging Polygenic Functional Enrichment to Improve GWAS Power.
40	15	47754027	rs281323	Educational attainment (years of education)	SEMA6D	30595370	Leveraging Polygenic Functional Enrichment to Improve GWAS Power.
40	15	47754027	rs281323	Attention deficit hyperactivity disorder or putamen volume (pleiotropy)	SEMA6D	30818988	Genetic Markers of ADHD-Related Variations in Intracranial Volume.
40	15	47756082	rs1981919	Smoking status (ever vs never smokers)	SEMA6D	30643258	Genome-wide association analyses of risk tolerance and risky behaviors in over 1 million individuals identify hundreds of loci and shared genetic influences.
40	15	47764845	rs11855468	Depressive symptoms (MTAG)	SEMA6D	29292387	Multi-trait analysis of genome-wide association summary statistics using MTAG.
40	15	47764845	rs11855468	Subjective well-being (MTAG)	SEMA6D	29292387	Multi-trait analysis of genome-wide association summary statistics using MTAG.
40	15	47769424	rs281320	Attention deficit hyperactivity disorder or intracranial volume (pleiotropy)	SEMA6D	30818988	Genetic Markers of ADHD-Related Variations in Intracranial Volume.
40	15	47800513	rs1656614	Educational attainment (years of education)	SEMA6D	30038396	Gene discovery and polygenic prediction from a genome-wide association study of educational attainment in 1.1 million individuals.
40	15	47800513	rs1656614	Educational attainment (MTAG)	SEMA6D	30038396	Gene discovery and polygenic prediction from a genome-wide association study of educational attainment in 1.1 million individuals.
40	15	47896550	rs16959783	Reaction time	AC012050.1, SEMA6D	29844566	Study of 300,486 individuals identifies 148 independent genetic loci influencing general cognitive function.
40	15	47915452	rs35471498	Body mass index	SEMA6D	30595370	Leveraging Polygenic Functional Enrichment to Improve GWAS Power.
40	15	47916872	rs1529883	Hand grip strength	SEMA6D	29691431	Biological Insights Into Muscular Strength: Genetic Findings in the UK Biobank.
40	15	47923520	rs10220751	Anthropometric traits	SEMA6D	30166351	Multitrait genome association analysis identifies new susceptibility genes for human anthropometric variation in the GCAT cohort.
40	15	47923520	rs10220751	Anthropometric traits (multi-trait analysis)	SEMA6D	30166351	Multitrait genome association analysis identifies new susceptibility genes for human anthropometric variation in the GCAT cohort.
40	15	47935785	rs1435742	Cigarettes smoked per day (MTAG)	SEMA6D	30643251	Association studies of up to 1.2 million individuals yield new insights into the genetic etiology of tobacco and alcohol use.
40	15	47935843	rs1435741	General risk tolerance (MTAG)	SEMA6D	30643258	Genome-wide association analyses of risk tolerance and risky behaviors in over 1 million individuals identify hundreds of loci and shared genetic influences.
40	15	47935843	rs1435741	Smoking status (ever vs never smokers)	SEMA6D	30643258	Genome-wide association analyses of risk tolerance and risky behaviors in over 1 million individuals identify hundreds of loci and shared genetic influences.
40	15	47935843	rs1435741	Smoking initiation (ever regular vs never regular)	SEMA6D	30643251	Association studies of up to 1.2 million individuals yield new insights into the genetic etiology of tobacco and alcohol use.
40	15	47940812	rs9888736	Body mass index	SEMA6D	28892062	Genome-wide association study identifies 112 new loci for body mass index in the Japanese population.
40	15	47950095	rs2573570	General cognitive ability	SEMA6D	29844566	Study of 300,486 individuals identifies 148 independent genetic loci influencing general cognitive function.
40	15	47966752	rs869730	Adventurousness	SEMA6D	30643258	Genome-wide association analyses of risk tolerance and risky behaviors in over 1 million individuals identify hundreds of loci and shared genetic influences.
40	15	47971451	rs12902636	Smoking initiation (ever regular vs never regular) (MTAG)	SEMA6D	30643251	Association studies of up to 1.2 million individuals yield new insights into the genetic etiology of tobacco and alcohol use.
40	15	47989799	rs8038326	Sleep duration	SEMA6D	30846698	Genome-wide association study identifies genetic loci for self-reported habitual sleep duration supported by accelerometer-derived estimates.
40	15	47994054	rs8032760	Menarche (age at onset)	SEMA6D	30595370	Leveraging Polygenic Functional Enrichment to Improve GWAS Power.
40	15	48006724	rs12910903	Neuroticism	SEMA6D	30643256	Multivariate genome-wide analyses of the well-being spectrum.
40	15	48006724	rs12910903	Well-being spectrum (multivariate analysis)	SEMA6D	30643256	Multivariate genome-wide analyses of the well-being spectrum.
40	15	48014565	rs12898855	Neuroticism	SEMA6D	29942085	Meta-analysis of genome-wide association studies for neuroticism in 449,484 individuals identifies novel genetic loci and pathways.
40	15	48073424	rs1439321	Neuroticism	SEMA6D - LINC01491	29942085	Meta-analysis of genome-wide association studies for neuroticism in 449,484 individuals identifies novel genetic loci and pathways.
40	15	48077925	rs4775714	Reaction time	SEMA6D - LINC01491	29844566	Study of 300,486 individuals identifies 148 independent genetic loci influencing general cognitive function.
41	16	613168	rs12597975	Mean corpuscular hemoglobin	PRR35	29403010	Genetic analysis of quantitative traits in the Japanese population links cell types to complex human diseases.
41	16	630665	rs1981483	Disc degeneration (lumbar)	PIGQ	22993228	Novel genetic variants associated with lumbar disc degeneration in northern Europeans: a meta-analysis of 4600 subjects.
41	16	632138	rs4262946	Red cell distribution width	PIGQ	30595370	Leveraging Polygenic Functional Enrichment to Improve GWAS Power.
41	16	637212	rs2017567	Disc degeneration (lumbar)	PIGQ - RAB40C	22993228	Novel genetic variants associated with lumbar disc degeneration in northern Europeans: a meta-analysis of 4600 subjects.
41	16	661335	rs7204439	Disc degeneration (lumbar)	RAB40C	22993228	Novel genetic variants associated with lumbar disc degeneration in northern Europeans: a meta-analysis of 4600 subjects.
41	16	666517	rs7191397	Mean corpuscular hemoglobin concentration	RAB40C	29403010	Genetic analysis of quantitative traits in the Japanese population links cell types to complex human diseases.
41	16	675680	rs763014	Height	RAB40C	18391950	Identification of ten loci associated with height highlights new biological pathways in human growth.
41	16	677020	rs34997977	Educational attainment (years of education)	RAB40C	30038396	Gene discovery and polygenic prediction from a genome-wide association study of educational attainment in 1.1 million individuals.
41	16	706067	rs9932866	Diastolic blood pressure	AL022341.2, WDR90	30224653	Genetic analysis of over 1 million people identifies 535 new loci associated with blood pressure traits.
41	16	720986	rs1139897	Age of smoking initiation (MTAG)	RHOT2	30643251	Association studies of up to 1.2 million individuals yield new insights into the genetic etiology of tobacco and alcohol use.
41	16	720986	rs1139897	Smoking initiation (ever regular vs never regular)	RHOT2	30643251	Association studies of up to 1.2 million individuals yield new insights into the genetic etiology of tobacco and alcohol use.
41	16	720986	rs1139897	Smoking initiation (ever regular vs never regular) (MTAG)	RHOT2	30643251	Association studies of up to 1.2 million individuals yield new insights into the genetic etiology of tobacco and alcohol use.
41	16	740404	rs4984682	Educational attainment (years of education)	WDR24, Z92544.2	30038396	Gene discovery and polygenic prediction from a genome-wide association study of educational attainment in 1.1 million individuals.
41	16	740404	rs4984682	Educational attainment (MTAG)	WDR24, Z92544.2	30038396	Gene discovery and polygenic prediction from a genome-wide association study of educational attainment in 1.1 million individuals.
41	16	740682	rs11865690	Educational attainment (years of education)	Z92544.2	30595370	Leveraging Polygenic Functional Enrichment to Improve GWAS Power.
41	16	746611	rs11861214	Smoking status	FBXL16	30595370	Leveraging Polygenic Functional Enrichment to Improve GWAS Power.
41	16	747454	rs12922098	Highest math class taken (MTAG)	FBXL16	30038396	Gene discovery and polygenic prediction from a genome-wide association study of educational attainment in 1.1 million individuals.
41	16	749057	rs4984916	Smoking status (ever vs never smokers)	FBXL16	30643258	Genome-wide association analyses of risk tolerance and risky behaviors in over 1 million individuals identify hundreds of loci and shared genetic influences.
41	16	754314	rs4984687	Attention deficit hyperactivity disorder	FBXL16	29325848	A Genetic Investigation of Sex Bias in the Prevalence of Attention-Deficit/Hyperactivity Disorder.
41	16	792190	rs11648796	Height	CIAO3 - MSLN	20881960	Hundreds of variants clustered in genomic loci and biological pathways affect human height.
41	16	792190	rs11648796	Height	CIAO3 - MSLN	25429064	Meta-analysis of genome-wide association studies of adult height in East Asians identifies 17 novel loci.
42	17	1958536	rs4455005	Platelet count	HIC1	27863252	The Allelic Landscape of Human Blood Cell Trait Variation and Links to Common Complex Disease.
42	17	1958536	rs4455005	Plateletcrit	HIC1	27863252	The Allelic Landscape of Human Blood Cell Trait Variation and Links to Common Complex Disease.
42	17	1958536	rs4455005	Pulse pressure	HIC1	30578418	Trans-ethnic association study of blood pressure determinants in over 750,000 individuals.
42	17	1958609	rs4480845	Total body bone mineral density	HIC1	29304378	Life-Course Genome-wide Association Study Meta-analysis of Total Body BMD and Assessment of Age-Specific Effects.
42	17	1958609	rs4480845	Systolic blood pressure	HIC1	30595370	Leveraging Polygenic Functional Enrichment to Improve GWAS Power.
42	17	1966252	rs3803809	Lung function (FVC)	HIC1, SMG6	30595370	Leveraging Polygenic Functional Enrichment to Improve GWAS Power.
42	17	1970201	rs4790870	Smoking status (ever vs never smokers)	SMG6	30643258	Genome-wide association analyses of risk tolerance and risky behaviors in over 1 million individuals identify hundreds of loci and shared genetic influences.
42	17	1978963	rs9303241	Pulse pressure	SMG6	27841878	Genome-wide association analyses using electronic health records identify new loci influencing blood pressure variation.
42	17	1978963	rs9303241	Systolic blood pressure	SMG6	27841878	Genome-wide association analyses using electronic health records identify new loci influencing blood pressure variation.
42	17	1981480	rs4790312	Left atrial antero-posterior diameter	SMG6	28394258	Large-scale genome-wide analysis identifies genetic variants associated with cardiac structure and function.
42	17	1982790	rs12952051	Systolic blood pressure	SMG6	30578418	Trans-ethnic association study of blood pressure determinants in over 750,000 individuals.
42	17	1995177	rs4790874	Smoking status	AC090617.4, SMG6	30595370	Leveraging Polygenic Functional Enrichment to Improve GWAS Power.
42	17	1995177	rs4790874	Smoking initiation (ever regular vs never regular)	AC090617.4, SMG6	30643251	Association studies of up to 1.2 million individuals yield new insights into the genetic etiology of tobacco and alcohol use.
42	17	1995177	rs4790874	Smoking initiation (ever regular vs never regular) (MTAG)	AC090617.4, SMG6	30643251	Association studies of up to 1.2 million individuals yield new insights into the genetic etiology of tobacco and alcohol use.
42	17	1997444	rs4061659	Intraocular pressure	SMG6, AC090617.4	29617998	Genome-Wide Association Analyses Identify New Loci Influencing Intraocular Pressure.
42	17	2010318	rs2019872	Schizophrenia	SMG6	26198764	Genome-wide association study of schizophrenia in Ashkenazi Jews.
42	17	2028106	rs2760751	Lung function (FEV1/FVC)	SMG6	30595370	Leveraging Polygenic Functional Enrichment to Improve GWAS Power.
42	17	2048713	rs7209460	Coronary artery disease	SMG6	29212778	Identification of 64 Novel Genetic Loci Provides an Expanded View on the Genetic Architecture of Coronary Artery Disease.
42	17	2048713	rs7209460	Total body bone mineral density	SMG6	29304378	Life-Course Genome-wide Association Study Meta-analysis of Total Body BMD and Assessment of Age-Specific Effects.
42	17	2048713	rs7209460	Femoral neck bone mineral density	SMG6	29499414	Joint study of two genome-wide association meta-analyses identified 20p12.1 and 20q13.33 for bone mineral density.
42	17	2048713	rs7209460	Heel bone mineral density	SMG6	30598549	An atlas of genetic influences on osteoporosis in humans and mice.
42	17	2053920	rs11657636	Heel bone mineral density	SMG6	30595370	Leveraging Polygenic Functional Enrichment to Improve GWAS Power.
42	17	2064702	rs2873195	Total body bone mineral density	SMG6	29304378	Life-Course Genome-wide Association Study Meta-analysis of Total Body BMD and Assessment of Age-Specific Effects.
42	17	2068932	rs4790881	Intraocular pressure	SMG6	29235454	A large multi-ethnic genome-wide association study identifies novel genetic loci for intraocular pressure.
42	17	2068932	rs4790881	Femoral neck bone mineral density	SMG6	22504420	Genome-wide meta-analysis identifies 56 bone mineral density loci and reveals 14 loci associated with risk of fracture.
42	17	2107090	rs17761723	Cannabis use	SMG6	30150663	GWAS of lifetime cannabis use reveals new risk loci, genetic overlap with psychiatric traits, and a causal influence of schizophrenia.
42	17	2125450	rs1231207	Calcaneus stiffness index	SMG6	30779856	A meta-analysis of genome-wide association studies identifies three loci associated with stiffness index of the calcaneus.
42	17	2140668	rs216215	Forehead morphology	SMG6	29921221	Identification of five novel genetic loci related to facial morphology by genome-wide association studies.
42	17	2153257	rs7213347	Total body bone mineral density	SMG6	29304378	Life-Course Genome-wide Association Study Meta-analysis of Total Body BMD and Assessment of Age-Specific Effects.
42	17	2153257	rs7213347	Balding type 1	SMG6	30595370	Leveraging Polygenic Functional Enrichment to Improve GWAS Power.
42	17	2170216	rs170041	Coronary artery disease	SMG6	29212778	Identification of 64 Novel Genetic Loci Provides an Expanded View on the Genetic Architecture of Coronary Artery Disease.
42	17	2171637	rs17761864	Esophageal cancer (squamous cell)	SMG6	22960999	Genome-wide association analyses of esophageal squamous cell carcinoma in Chinese identify multiple susceptibility loci and gene-environment interactions.
42	17	2172710	rs17834563	Male-pattern baldness	SMG6	30573740	Dissection of genetic variation and evidence for pleiotropy in male pattern baldness.
42	17	2172753	rs216181	Heel bone mineral density	SMG6	30048462	Identification of 613 new loci associated with heel bone mineral density and a polygenic risk score for bone mineral density, osteoporosis and fracture.
42	17	2177484	rs9898390	Heel bone mineral density	SMG6	30048462	Identification of 613 new loci associated with heel bone mineral density and a polygenic risk score for bone mineral density, osteoporosis and fracture.
42	17	2181658	rs4790323	Total body bone mineral density	SMG6	29304378	Life-Course Genome-wide Association Study Meta-analysis of Total Body BMD and Assessment of Age-Specific Effects.
42	17	2203167	rs216195	Intraocular pressure	SMG6	29617998	Genome-Wide Association Analyses Identify New Loci Influencing Intraocular Pressure.
42	17	2203167	rs216195	Smoking initiation	SMG6	30617275	Meta-analysis of up to 622,409 individuals identifies 40 novel smoking behaviour associated genetic loci.
43	17	43399058	rs117642368	Hand grip strength	MAP3K14 - AC003070.7	29691431	Biological Insights Into Muscular Strength: Genetic Findings in the UK Biobank.
43	17	43399058	rs117642368	Balding type 1	MAP3K14 - AC003070.7	30595370	Leveraging Polygenic Functional Enrichment to Improve GWAS Power.
43	17	43399058	rs117642368	Lung function (FVC)	MAP3K14 - AC003070.7	30595370	Leveraging Polygenic Functional Enrichment to Improve GWAS Power.
43	17	43399058	rs117642368	Red blood cell count	MAP3K14 - AC003070.7	30595370	Leveraging Polygenic Functional Enrichment to Improve GWAS Power.
43	17	43460374	rs62064595	Neuroticism	AC003070.2 - ARHGAP27	29942085	Meta-analysis of genome-wide association studies for neuroticism in 449,484 individuals identifies novel genetic loci and pathways.
43	17	43460374	rs62064595	Mean corpuscular hemoglobin	AC003070.2 - ARHGAP27	30595370	Leveraging Polygenic Functional Enrichment to Improve GWAS Power.
43	17	43460374	rs62064595	Red cell distribution width	AC003070.2 - ARHGAP27	30595370	Leveraging Polygenic Functional Enrichment to Improve GWAS Power.
43	17	43460891	rs61572747	General cognitive ability	AC003070.2 - ARHGAP27	29844566	Study of 300,486 individuals identifies 148 independent genetic loci influencing general cognitive function.
43	17	43460891	rs61572747	Depressed affect	AC003070.2 - ARHGAP27	29942085	Meta-analysis of genome-wide association studies for neuroticism in 449,484 individuals identifies novel genetic loci and pathways.
43	17	43460891	rs61572747	Neuroticism	AC003070.2 - ARHGAP27	29942085	Meta-analysis of genome-wide association studies for neuroticism in 449,484 individuals identifies novel genetic loci and pathways.
43	17	43460891	rs61572747	General factor of neuroticism	AC003070.2 - ARHGAP27	30867560	Genetic contributions to two special factors of neuroticism are associated with affluence, higher intelligence, better health, and longer life.
43	17	43471489	rs4763	Breast cancer	ARHGAP27, ARHGAP27, ARHGAP27	29059683	Association analysis identifies 65 new breast cancer risk loci.
43	17	43474668	rs62064598	General factor of neuroticism	AC003070.1, ARHGAP27, ARHGAP27, ARHGAP27	30867560	Genetic contributions to two special factors of neuroticism are associated with affluence, higher intelligence, better health, and longer life.
43	17	43476606	rs1230097	Systolic blood pressure	ARHGAP27, ARHGAP27, ARHGAP27	30595370	Leveraging Polygenic Functional Enrichment to Improve GWAS Power.
43	17	43487968	rs1230106	Neuroticism	ARHGAP27, ARHGAP27, ARHGAP27	29942085	Meta-analysis of genome-wide association studies for neuroticism in 449,484 individuals identifies novel genetic loci and pathways.
43	17	43488792	rs62064641	Worry	ARHGAP27, ARHGAP27, ARHGAP27	29942085	Meta-analysis of genome-wide association studies for neuroticism in 449,484 individuals identifies novel genetic loci and pathways.
43	17	43488792	rs62064641	White blood cell count	ARHGAP27, ARHGAP27, ARHGAP27	30595370	Leveraging Polygenic Functional Enrichment to Improve GWAS Power.
43	17	43513441	rs11012	Parkinson's disease	PLEKHM1, PLEKHM1, PLEKHM1	20070850	Genome-wide association study confirms SNPs in SNCA and the MAPT region as common risk factors for Parkinson disease.
43	17	43516402	rs17631303	Ovarian cancer in BRCA1 mutation carriers	PLEKHM1, PLEKHM1, PLEKHM1	23544013	Genome-wide association study in BRCA1 mutation carriers identifies novel loci associated with breast and ovarian cancer risk.
43	17	43516402	rs17631303	Ovarian cancer in BRCA1 mutation carriers	PLEKHM1, PLEKHM1, PLEKHM1	23544013	Genome-wide association study in BRCA1 mutation carriers identifies novel loci associated with breast and ovarian cancer risk.
43	17	43555253	rs56192752	Educational attainment (years of education)	PLEKHM1, PLEKHM1, PLEKHM1	30038396	Gene discovery and polygenic prediction from a genome-wide association study of educational attainment in 1.1 million individuals.
43	17	43564222	rs144733372	Remission after SSRI treatment in MDD or neuroticism	PLEKHM1, PLEKHM1, PLEKHM1	29559929	Association of the Polygenic Scores for Personality Traits and Response to Selective Serotonin Reuptake Inhibitors in Patients with Major Depressive Disorder.
43	17	43564222	rs144733372	Male-pattern baldness	PLEKHM1, PLEKHM1, PLEKHM1	28196072	Genetic prediction of male pattern baldness.
43	17	43567337	rs1879586	Invasive epithelial ovarian cancer	PLEKHM1, PLEKHM1, PLEKHM1	28346442	Identification of 12 new susceptibility loci for different histotypes of epithelial ovarian cancer.
43	17	43567337	rs1879586	Ovarian cancer in BRCA1 mutation carriers	PLEKHM1, PLEKHM1, PLEKHM1	28346442	Identification of 12 new susceptibility loci for different histotypes of epithelial ovarian cancer.
43	17	43567337	rs1879586	Epithelial ovarian cancer	PLEKHM1, PLEKHM1, PLEKHM1	28346442	Identification of 12 new susceptibility loci for different histotypes of epithelial ovarian cancer.
43	17	43567337	rs1879586	High-grade serous ovarian cancer	PLEKHM1, PLEKHM1, PLEKHM1	28346442	Identification of 12 new susceptibility loci for different histotypes of epithelial ovarian cancer.
43	17	43567337	rs1879586	Serous invasive ovarian cancer	PLEKHM1, PLEKHM1, PLEKHM1	28346442	Identification of 12 new susceptibility loci for different histotypes of epithelial ovarian cancer.
43	17	43569245	rs113322852	Neuroticism	PLEKHM1 - LRRC37A4P	30643256	Multivariate genome-wide analyses of the well-being spectrum.
43	17	43569909	rs146746174	Cognitive performance	PLEKHM1 - LRRC37A4P	30038396	Gene discovery and polygenic prediction from a genome-wide association study of educational attainment in 1.1 million individuals.
43	17	43569909	rs146746174	Cognitive performance (MTAG)	PLEKHM1 - LRRC37A4P	30038396	Gene discovery and polygenic prediction from a genome-wide association study of educational attainment in 1.1 million individuals.
43	17	43569909	rs146746174	Self-reported math ability (MTAG)	PLEKHM1 - LRRC37A4P	30038396	Gene discovery and polygenic prediction from a genome-wide association study of educational attainment in 1.1 million individuals.
43	17	43573419	rs62065453	Neuroticism	PLEKHM1 - LRRC37A4P	29255261	Association analysis in over 329,000 individuals identifies 116 independent variants influencing neuroticism.
43	17	43573419	rs62065453	Feeling nervous	PLEKHM1 - LRRC37A4P	29500382	Item-level analyses reveal genetic heterogeneity in neuroticism.
43	17	43573419	rs62065453	Irritable mood	PLEKHM1 - LRRC37A4P	29500382	Item-level analyses reveal genetic heterogeneity in neuroticism.
43	17	43581752	rs1056009	General factor of neuroticism	PLEKHM1 - LRRC37A4P	30867560	Genetic contributions to two special factors of neuroticism are associated with affluence, higher intelligence, better health, and longer life.
43	17	43654468	rs62064364	Macular thickness	AC091132.4 - DND1P1	30535121	Genome-wide association analyses identify 139 loci associated with macular thickness in the UK Biobank cohort.
43	17	43659975	rs2668680	Alcohol consumption (drinks per week) (MTAG)	AC091132.4 - DND1P1	30643251	Association studies of up to 1.2 million individuals yield new insights into the genetic etiology of tobacco and alcohol use.
43	17	43666492	rs112010353	Self-reported math ability	AC126544.2 - AC126544.1	30038396	Gene discovery and polygenic prediction from a genome-wide association study of educational attainment in 1.1 million individuals.
43	17	43671965	rs117893837	Neuroticism	AC126544.1 - MAPK8IP1P2	27089181	Genetic variants associated with subjective well-being, depressive symptoms, and neuroticism identified through genome-wide analyses.
43	17	43682323	rs186806998	Lung function (FEV1)	MAPK8IP1P2 - RPS26P8	30061609	Multiethnic meta-analysis identifies ancestry-specific and cross-ancestry loci for pulmonary function.
43	17	43682323	rs186806998	Lung function (FEV1)	MAPK8IP1P2 - RPS26P8	30061609	Multiethnic meta-analysis identifies ancestry-specific and cross-ancestry loci for pulmonary function.
43	17	43682323	rs186806998	Lung function (FVC)	MAPK8IP1P2 - RPS26P8	30061609	Multiethnic meta-analysis identifies ancestry-specific and cross-ancestry loci for pulmonary function.
43	17	43685698	rs143246821	Lung function (FEV1)	MAPK8IP1P2 - RPS26P8	30061609	Multiethnic meta-analysis identifies ancestry-specific and cross-ancestry loci for pulmonary function.
43	17	43685698	rs143246821	Lung function (FVC)	MAPK8IP1P2 - RPS26P8	30061609	Multiethnic meta-analysis identifies ancestry-specific and cross-ancestry loci for pulmonary function.
43	17	43688317	rs28768976	Neuroticism	RPS26P8 - LINC02210	29255261	Association analysis in over 329,000 individuals identifies 116 independent variants influencing neuroticism.
43	17	43696159	rs675600	Granulocyte count	RPS26P8 - LINC02210	27863252	The Allelic Landscape of Human Blood Cell Trait Variation and Links to Common Complex Disease.
43	17	43696159	rs675600	Myeloid white cell count	RPS26P8 - LINC02210	27863252	The Allelic Landscape of Human Blood Cell Trait Variation and Links to Common Complex Disease.
43	17	43696159	rs675600	Neutrophil count	RPS26P8 - LINC02210	27863252	The Allelic Landscape of Human Blood Cell Trait Variation and Links to Common Complex Disease.
43	17	43696159	rs675600	Sum basophil neutrophil counts	RPS26P8 - LINC02210	27863252	The Allelic Landscape of Human Blood Cell Trait Variation and Links to Common Complex Disease.
43	17	43696159	rs675600	Sum neutrophil eosinophil counts	RPS26P8 - LINC02210	27863252	The Allelic Landscape of Human Blood Cell Trait Variation and Links to Common Complex Disease.
43	17	43705601	rs365825	Parkinson's disease	LINC02210, LINC02210-CRHR1, LINC02210-CRHR1	27182965	Detection and interpretation of shared genetic influences on 42 human traits.
43	17	43714850	rs2942168	Parkinson's disease	LINC02210-CRHR1, LINC02210-CRHR1, LINC02210	21292315	Imputation of sequence variants for identification of genetic risks for Parkinson's disease: a meta-analysis of genome-wide association studies.
43	17	43719143	rs393152	Parkinson's disease	LINC02210, LINC02210-CRHR1, LINC02210-CRHR1	19915575	Genome-wide association study reveals genetic risk underlying Parkinson's disease.
43	17	43719143	rs393152	Corticobasal degeneration	LINC02210, LINC02210-CRHR1, LINC02210-CRHR1	26077951	Genome-wide association study of corticobasal degeneration identifies risk variants shared with progressive supranuclear palsy.
43	17	43728376	rs417968	Educational attainment (years of education)	LINC02210, LINC02210-CRHR1, LINC02210-CRHR1	30595370	Leveraging Polygenic Functional Enrichment to Improve GWAS Power.
[truncated: 445 more rows]

## Sheet: S7.GSEM_smoking_gene_results
Table S7. Genes significantly associated with smoking-without-EA in MAGMA's gene-based test. The significance threshold was corrected for the number of genes tested (17,715) and set at p=2.82E-06
[truncated: 84 more rows]

[truncated: 4 more sheets: S8.Rg_traits, S9.PGS_NTR_full, S10.PGS_NEMESIS_full, S11.PGS_NEMESIS_with_edu]
